# Supplementary material for: RICE ACYL-COA-BINDING PROTEIN6 Affects Acyl-CoA Homeostasis and Growth in Rice
Source: Rice (N Y). 2020 Nov 6;13:75. doi: 10.1186/s12284-020-00435-y (PMC7647982; doi:10.1186/s12284-020-00435-y)
Supplement: Supplementary file 9 — Additional file 9. Dataset S1-S10. [file 12284_2020_435_MOESM9_ESM.xlsx]

## Sheet: Dataset S1
Dataset S1 Comparison in the abundance of individual TAG molecular species (mol % of total)
Molecular species	Wild type	osacbp6	osacbp6-C4
TAG38:4(18:3)	0.00008±0.00004	0.00006±0.00001	0.00008±0.00002
TAG38:3(18:3)	0.00008±0.00002	0.00009±0.00002	0.00006±0.00002
TAG48:2(18:1)	0.00071±0.00013	0.00106±0.00072	0.00072±0.00011
TAG48:1(18:1)	0.00108±0.00009	0.00181±0.00138	0.00098±0.00018
TAG48:0(16:0)	0.0203±0.00582	0.01999±0.00061	0.02147±0.003
TAG50:3(18:2)	0.0008±0.00005	0.00144±0.00092	0.00072±0.00007
TAG50:3(18:1)	0.00075±0.00007	0.0016±0.00128	0.00079±0.00014
TAG50:2(16:0)	0.00752±0.00179	0.00737±0.00237	0.00591±0.00026
TAG50:2(18:2)	0.00351±0.00082	0.00356±0.00109	0.00273±0.0001
TAG50:2(18:1)	0.00145±0.00026	0.00341±0.00333	0.00168±0.0005
TAG50:1(18:1)	0.00307±0.00052	0.0042±0.00204	0.00292±0.00027
TAG50:0(16:0)	0.03037±0.00709	0.02966±0.00419	0.03239±0.00359
TAG50:0(18:0)	0.01634±0.00363	0.01611±0.00208	0.01734±0.00236
TAG52:7(18:3)	0.0011±0.00014	0.00119±0.00016	0.00081±0.00006 *a, *b
TAG52:6(16:0)	0.01823±0.00302	0.01809±0.00174	0.01463±0.00101 *a
TAG52:6(18:3)	0.04219±0.00643	0.04221±0.00512	0.0345±0.00188
TAG52:6(18:2)	0.00219±0.00012	0.00248±0.00024	0.00183±0.00021 *a
TAG52:5(16:0)	0.03001±0.00389	0.03215±0.00423	0.02314±0.00094 *a, *b
TAG52:5(18:3)	0.03878±0.00754	0.04022±0.0067	0.03061±0.0018
TAG52:5(18:2)	0.03355±0.00574	0.03808±0.00583	0.0266±0.00147 *a
TAG52:5(18:1)	0.00065±0.00006	0.0006±0.00001	0.00052±0.00008
TAG52:4(16:0)	0.01981±0.00519	0.0224±0.00301	0.01483±0.00138 *a
TAG52:4(18:3)	0.00586±0.00087	0.00713±0.00058	0.00466±0.0005 **a
TAG52:4(18:2)	0.04016±0.00964	0.04349±0.00311	0.02919±0.00228 **a
TAG52:4(18:1)	0.00307±0.00037	0.0041±0.00034 *	0.0025±0.00005 **a
TAG52:3(18:3)	0.0012±0.00006	0.00098±0.00022	0.00082±0.00006**b
TAG52:3(18:2)	0.00637±0.00087	0.00808±0.00104	0.00471±0.0003 **a, *b
TAG52:3(18:1)	0.00438±0.00054	0.00595±0.00163	0.00354±0.00021
TAG52:2(18:1)	0.00536±0.00032	0.00692±0.00156	0.00499±0.00031
TAG52:1(18:1)	0.00181±0.00022	0.00238±0.00059	0.00184±0.00006
TAG52:0(16:0)	0.00799±0.00189	0.00767±0.00139	0.00825±0.00087
TAG52:0(18:0)	0.01774±0.00392	0.01694±0.00352	0.01835±0.00214
TAG54:9(18:3)	0.00919±0.0017	0.00935±0.00111	0.00585±0.00054 **a, *b
TAG54:8(18:3)	0.01468±0.0018	0.01881±0.00115 *	0.01172±0.00088 **a
TAG54:8(18:2)	0.00922±0.00099	0.01179±0.00095 *	0.00739±0.00045 **a, *b
TAG54:7(18:3)	0.01215±0.00362	0.01625±0.00058	0.00936±0.00131 **a
TAG54:7(18:2)	0.02427±0.00831	0.03219±0.00223	0.01891±0.00281 **a
TAG54:7(18:1)	0.00124±0.00019	0.00174±0.0001 *	0.00094±0.00008 ***a
TAG54:6(18:3)	0.00372±0.00065	0.00469±0.00046	0.00247±0.00024 **a, *b
TAG54:6(18:2)	0.01825±0.00695	0.02424±0.00289	0.01247±0.00168 **a
TAG54:6(18:1)	0.00211±0.00065	0.00318±0.00016 *	0.00153±0.0002 ***a
TAG54:5(18:3)	0.00155±0.00041	0.00171±0.00005	0.00105±0.00011 ***a
TAG54:5(18:2)	0.00486±0.00151	0.00633±0.00048	0.00323±0.00034 ***a
TAG54:5(18:1)	0.00198±0.0005	0.00268±0.0001	0.00145±0.00011 ***a
TAG54:4(18:3)	0.00021±0.00008	0.00024±0.00003	0.00016±0.00002 **a
TAG54:4(18:2)	0.00214±0.00061	0.00239±0.00015	0.00151±0.00011**a
TAG54:4(18:1)	0.00162±0.00039	0.00161±0.00004	0.00133±0.00012 *a
TAG54:3(18:2)	0.00041±0.0001	0.00047±0.00008	0.00027±0.00002 *a
TAG54:3(18:1)	0.00395±0.00096	0.00379±0.00038	0.00376±0.00047
TAG54:2(18:1)	0.00099±0.00022	0.00104±0.0001	0.00094±0.00014
TAG54:1(18:1)	0.00023±0.00008	0.00025±0.00006	0.00022±0.00003
TAG54:0(18:0)	0.0017±0.0004	0.00153±0.00029	0.00165±0.00025
TAG56:7(18:3)	0.00015±0.00002	0.0002±0.00002 *	0.00012±0.00001 **a
TAG56:6(18:3)	0.00034±0.00004	0.00026±0.00003 *	0.00018±0.000001 *a, *b
TAG56:5(18:3)	0.00025±0.00006	0.0002±0.00001	0.00015±0.00002 *a, *b
Values are means ± SD (n=3)
Significant differences are shown in bold as evaluated by Student’s t-tests: *P < 0.05, **P < 0.01, ***P < 0.001.
aValues significantly decreased in osacbp6-C4 in comparison with osacbp6.
bValues significantly decreased in osacbp6-C4 in comparison with the wild type.

## Sheet: Dataset S2
Dataset S2 Full list of significantly enriched GO terms (FDR<0.005) in osacbp6
GO term	Description	Number in input list	Number in BG/Ref	p-value	FDR
GO terms up-regulated in 5-day-old shoots
GO:0055114	oxidation reduction	26	1351	2.8e-06	0.00085
GO terms down-regulated in 5-day-old shoots
GO:0055114	oxidation reduction	24	1351	2.1e-08	4.9e-06
GO:0006979	response to oxidative stress	8	174	2.5e-06	0.00029
GO terms up-regulated in 5-day-old roots
GO:0055114	oxidation reduction	41	1351	6.9e-09	2.5e-06
GO:0050896	response to stimulus	28	1026	1.4e-05	0.0024
GO:0006950	response to stress	25	873	2e-05	0.0024
GO terms down-regulated in 5-day-old roots
GO:0015979	photosynthesis	33	115	1.5e-23	1.1e-20
GO:0055114	oxidation reduction	82	1351	5.7e-15	2.1e-12
GO:0009765	photosynthesis, light harvesting	11	16	6.4e-12	1.6e-09
GO:0019684	photosynthesis, light reaction	12	47	6.4e-09	1.2e-06
GO:0006091	generation of precursor metabolites and energy	23	243	4.3e-08	6.3e-06
GO:0010876	lipid localization	15	103	6.8e-08	7.1e-06
GO:0006869	lipid transport	15	103	6.8e-08	7.1e-06
GO:0005975	carbohydrate metabolic process	45	833	2.9e-07	2.6e-05
GO:0009889	regulation of biosynthetic process	66	1564	2.6e-06	0.00013
GO:0010556	regulation of macromolecule biosynthetic process	66	1564	2.6e-06	0.00013
GO:0031326	regulation of cellular biosynthetic process	66	1564	2.6e-06	0.00013
GO:0031323	regulation of cellular metabolic process	67	1593	2.5e-06	0.00013
GO:0045449	regulation of transcription	65	1513	1.8e-06	0.00013
GO:0019219	regulation of nucleobase, nucleoside, nucleotide and nucleic acid metabolic process	65	1520	2.1e-06	0.00013
GO:0051171	regulation of nitrogen compound metabolic process	65	1520	2.1e-06	0.00013
GO:0010468	regulation of gene expression	66	1577	3.4e-06	0.00016
GO:0080090	regulation of primary metabolic process	67	1626	4.7e-06	0.00019
GO:0042221	response to chemical stimulus	22	301	4.7e-06	0.00019
GO:0019222	regulation of metabolic process	68	1664	5.2e-06	0.0002
GO:0060255	regulation of macromolecule metabolic process	67	1640	6.2e-06	0.00022
GO:0015995	chlorophyll biosynthetic process	5	8	6.3e-06	0.00022
GO:0006979	response to oxidative stress	16	174	6.8e-06	0.00023
GO:0015977	carbon fixation	5	9	9.6e-06	0.00028
GO:0015994	chlorophyll metabolic process	5	9	9.6e-06	0.00028
GO:0071704	organic substance metabolic process	5	9	9.6e-06	0.00028
GO:0065007	biological regulation	80	2125	1.3e-05	0.00038
GO:0050794	regulation of cellular process	75	1955	1.4e-05	0.00038
GO:0006350	transcription	65	1629	1.8e-05	0.00046
GO:0050789	regulation of biological process	76	2027	2.6e-05	0.00066
GO:0046148	pigment biosynthetic process	6	27	8.3e-05	0.002
GO:0042440	pigment metabolic process	6	30	0.00014	0.0033
GO terms up-regulated in 7-day-old shoots
None
GO terms down-regulated in 7-day-old shoots
None
GO terms up-regulated in 7-day-old roots
None
GO terms down-regulated in 7-day-old roots
GO:0055114	oxidation reduction	27	1351	3.3e-08	9.7e-06
GO:0042221	response to chemical stimulus	12	301	3.7e-07	5.4e-05
GO:0006979	response to oxidative stress	9	174	1.5e-06	0.00014
GO:0050896	response to stimulus	19	1026	1.3e-05	0.00096
GO:0006950	response to stress	17	873	2.1e-05	0.0012
GO terms up-regulated in 21-day-old leaves
GO:0006568	tryptophan metabolic process	5	14	1.8e-07	1.4e-05
GO:0006725	cellular aromatic compound metabolic process	10	145	1.6e-07	1.4e-05
GO:0006586	indolalkylamine metabolic process	5	14	1.8e-07	1.4e-05
GO:0042434	indole derivative metabolic process	5	14	1.8e-07	1.4e-05
GO:0042430	indole and derivative metabolic process	5	14	1.8e-07	1.4e-05
GO:0009308	amine metabolic process	14	380	8.6e-07	5.6e-05
GO:0055114	oxidation reduction	27	1351	1.4e-06	7.7e-05
GO:0016998	cell wall macromolecule catabolic process	5	42	2e-05	0.00086
GO:0046483	heterocycle metabolic process	11	312	2e-05	0.00086
GO:0044036	cell wall macromolecule metabolic process	5	45	2.7e-05	0.0011
GO:0006576	cellular biogenic amine metabolic process	5	46	3e-05	0.0011
GO:0009116	nucleoside metabolic process	5	49	3.9e-05	0.0013
GO:0044281	small molecule metabolic process	20	1034	5.7e-05	0.0017
GO:0009072	aromatic amino acid family metabolic process	5	56	7.1e-05	0.0019
GO:0006575	cellular amino acid derivative metabolic process	6	92	6.9e-05	0.0019
GO terms down-regulated in 21-day-old leaves
GO:0009765	photosynthesis, light harvesting	6	16	1.7e-10	4e-08
GO:0015979	photosynthesis	9	115	1e-09	1.2e-07
GO:0019684	photosynthesis, light reaction	6	47	4.8e-08	3.8e-06
GO:0006091	generation of precursor metabolites and energy	7	243	4.5e-05	0.0027

## Sheet: Dataset S3
Dataset S3 Differentially expressed genes in the shoots of 5-day-old osacbp6 seedlings compared with the wild type
Gene ID	Mean value of osacbp6	Mean value of wild type	Fold Change	Log2 Fold Change	adjusted P-value	Annotation
Up-regulated
LOC_Os01g35330	1651.88	0.62198	2655.84	11.375	0	Protein of unknown function (DUF3778)
LOC_Os03g18779	629.731	0.332022	1896.65	10.8892	1.28498e-45	Protein of unknown function (DUF3778)
LOC_Os07g34510	292.246	0.310354	941.651	9.87905	2.62625e-92	Syntaxin
LOC_Os03g02470	426.518	0.996067	428.203	8.74215	0.00300105	Protein of unknown function (DUF3778)
LOC_Os04g02530	1074.75	2.81994	381.124	8.57412	1.43501e-216	Domain of unknown function (DUF3548)
LOC_Os03g39960	303.691	0.952731	318.759	8.31632	1.47941e-92	Drosophila roughex protein
LOC_Os06g03200	187.328	0.62198	301.18	8.23448	6.27442e-60	Protein of unknown function (DUF621)
LOC_Os03g43100	88.4381	0.332022	266.362	8.05725	1.95063e-20	Protein of unknown function (DUF3778)
LOC_Os11g31850	66.6771	0.310354	214.842	7.74713	9.586e-22	Papillomavirus E5
LOC_Os04g09450	59.2774	0.311626	190.22	7.57152	2.27105e-18	Domain of unknown function (DUF4643)
LOC_Os07g05850	580.997	3.15197	184.329	7.52614	8.73201e-134	Domain of unknown function (DUF4218)
LOC_Os07g39450	170.384	0.952731	178.837	7.4825	6.73373e-49	GRF zinc finger
LOC_Os07g05840	1147.85	6.55183	175.196	7.45282	2.66692e-12	Plant transposase (Ptta/En/Spm family)
LOC_Os01g15740	301.997	2.17884	138.605	7.11483	5.02429e-15	Transferase family
LOC_Os01g46860	81.2396	0.620709	130.882	7.03212	4.47726e-05	Sugar (and other) transporter.
LOC_Os10g05290	187.948	1.55559	120.821	6.91673	9.50651e-20	non-SMC mitotic condensation complex subunit 1
LOC_Os10g40440	102.296	0.933606	109.571	6.77572	1.75475e-27	Hydrophobic seed protein
LOC_Os04g18770	34.5965	0.332022	104.199	6.7032	1.987e-10	Reverse transcriptase (RNA-dependent DNA polymerase)
LOC_Os01g41960	151.012	1.88761	80.0015	6.32196	1.41332e-44	Reverse transcriptase (RNA-dependent DNA polymerase)
LOC_Os01g28744	190	2.50832	75.7478	6.24313	1.81982e-53	Atrophin-1 family
LOC_Os11g31470	22.4158	0.311626	71.9317	6.16856	3.04938e-06	Herpesvirus UL25 family
LOC_Os05g50390	23.4055	0.332022	70.4938	6.13943	1.20465e-06	TT viral orf 1
LOC_Os05g39540	41.8752	0.623252	67.1882	6.07014	0.00846504	ZIP Zinc transporter
LOC_Os09g03570	121.839	1.95007	62.4794	5.96531	4.31952e-11	Myb/SANT-like DNA-binding domain
LOC_Os11g17954	120.239	1.97174	60.9812	5.93029	5.47528e-06	No apical meristem-associated C-terminal domain
LOC_Os06g03180	129.887	2.26042	57.4612	5.84452	5.3713e-32	Daxx Family
LOC_Os01g11720	17.3843	0.311626	55.7858	5.80183	0.000111109	Plant transposase (Ptta/En/Spm family)
LOC_Os06g03190	80.34	1.57471	51.0189	5.67296	1.37796e-22	Integrase core domain
LOC_Os09g07940	43.6092	0.955274	45.651	5.51257	4.9656e-12	Late cornified envelope
LOC_Os10g35160	13.9204	0.311626	44.6701	5.48124	0.00149403	Sec63 Brl domain
LOC_Os10g11100	129.866	3.15197	41.2016	5.36463	1.08285e-33	Domain of unknown function (DUF1938)
LOC_Os06g15750	11.9488	0.311626	38.3435	5.26091	0.00606381	NB-ARC domain
LOC_Os09g38104	23.1591	0.623252	37.1584	5.21562	0.0496516	Peptidase family C4
LOC_Os12g21784	11.3962	0.311626	36.5701	5.19259	0.00909811	FBD
LOC_Os09g32000	11.3525	0.332022	34.1921	5.09559	0.00818316	Domain of unknown function (DUF4228)
LOC_Os11g31820	10.1553	0.310354	32.7217	5.03218	0.0194952	SecA Wing and Scaffold domain
LOC_Os08g14195	40.4526	1.26436	31.9946	4.99976	4.20964e-10	EpsG family
LOC_Os06g22020	29.0483	0.954003	30.4489	4.92832	1.64228e-06	Cytochrome P450
LOC_Os01g64949	95.5013	3.21443	29.7102	4.89289	6.06638e-24	GcrA cell cycle regulator
LOC_Os05g23050	8.99385	0.310354	28.9793	4.85695	0.0387442	Domain of unknown function (DUF4283)
LOC_Os08g09450	8.83346	0.332022	26.605	4.73363	0.0404104	F-box-like
LOC_Os02g53240	314.529	11.9464	26.3284	4.71855	8.23997e-24	Tetrahydromethanopterin S-methyltransferase, subunit E
LOC_Os05g01330	272.393	10.3691	26.2696	4.71532	8.4548e-24	Hepcidin
LOC_Os10g19910	162.026	7.02662	23.0589	4.52725	3.06731e-17	Protein of unknown function (DUF1421)
LOC_Os01g11170	14.6821	0.642377	22.8559	4.5145	0.00266362	Tetratricopeptide repeat. TPR repeat
LOC_Os11g22150	198.901	9.21055	21.5949	4.43262	3.71004e-43	Acyltransferase family
LOC_Os07g10850	345.012	17.7278	19.4617	4.28256	9.82824e-66	Reverse transcriptase (RNA-dependent DNA polymerase)
LOC_Os10g05250	102.155	5.37287	19.0132	4.24893	1.25106e-19	Protein tyrosine kinase
LOC_Os05g42160	34.858	1.97174	17.6788	4.14395	0.0363608	Protein of unknown function (DUF1804)
LOC_Os11g29920	52.1329	3.48399	14.9636	3.90338	1.18272e-10	NB-ARC domain
LOC_Os11g44960	14.3205	0.975671	14.6776	3.87555	0.00850563	NB-ARC domain.
LOC_Os04g02520	110.107	7.5275	14.6273	3.87059	2.63419e-11	Human adenovirus early E3A glycoprotein
LOC_Os02g37490	1475.45	104.662	14.0973	3.81734	0.0320093	Herpesvirus UL17 protein
LOC_Os08g11200	35.9805	2.59245	13.879	3.79483	0.000156651	Integrase core domain
LOC_Os09g27350	12.8508	0.954003	13.4705	3.75173	0.017818	Protein kinase domain
LOC_Os07g03040	185.634	14.1545	13.1148	3.71312	9.12227e-11	Domain of unknown function (DUF1719)
LOC_Os09g19350	363.415	30.0068	12.1111	3.59826	3.24167e-56	Protein tyrosine kinase
LOC_Os04g52790	42.3604	3.50184	12.0966	3.59653	6.09218e-06	Protein of unknown function (DUF1045)
LOC_Os02g43410	55.1014	4.99878	11.023	3.46244	0.0078074	OPT oligopeptide transporter protein
LOC_Os03g14820	42.0559	3.83641	10.9623	3.45448	1.93903e-07	Prominin
LOC_Os05g39790	78.3181	7.90794	9.90373	3.30797	4.70812e-05	FAR1 DNA-binding domain
LOC_Os09g28370	24.9592	2.55293	9.77672	3.28935	0.000354601	PIF1-like helicase
LOC_Os10g17010	20.7807	2.19796	9.45451	3.241	0.00222466	WzyE protein
LOC_Os07g31200	26.7099	2.84034	9.40377	3.23324	0.000265827	Glycosyl transferase family 1
LOC_Os08g32360	14.6817	1.59765	9.18955	3.19999	0.0191915	Herpesvirus leader protein
LOC_Os08g11190	13.8233	1.55432	8.89351	3.15275	0.0349461	Alkali metal cation/H+ antiporter Nha1 C terminus
LOC_Os07g32680	36.6474	4.46093	8.21519	3.03829	1.67616e-05	Retrotransposon protein, putative, unclassified, expressed
LOC_Os10g29390	35.0667	4.39338	7.9817	2.9967	0.000401473	BTB/POZ domain
LOC_Os03g32526	240.193	31.2367	7.68945	2.94288	7.36044e-31	AAA domain
LOC_Os04g06900	55.0884	7.2885	7.55826	2.91805	0.0276544	Domain of unknown function (DUF4220)
LOC_Os07g25060	61.8015	9.02511	6.84773	2.77563	0.0064836	MyoD family inhibitor
LOC_Os01g41420	49.3255	7.48162	6.59289	2.72091	0.0154571	Transmembrane amino acid transporter protein
LOC_Os11g40480	20.5685	3.15324	6.52298	2.70553	0.0115972	BTB/POZ domain
LOC_Os01g32864	47.129	7.30127	6.4549	2.69039	6.0306e-06	Metaviral_G glycoprotein
LOC_Os06g09980	104.647	16.2168	6.45302	2.68997	7.46046e-13	Adenovirus EB1 55K protein / large t-antigen
LOC_Os10g05180	24.6511	3.83513	6.42769	2.6843	0.00263512	von Willebrand factor type A domain
LOC_Os12g04690	24.2231	3.79434	6.384	2.67446	0.00392578	Domain of unknown function
LOC_Os04g16770	42.2646	6.65762	6.3483	2.66637	0.000279757	Photosynthetic reaction centre protein
LOC_Os11g10590	859.54	136.092	6.31586	2.65898	2.81046e-49	Protein of unknown function (DUF1218)
LOC_Os07g34900	21.9988	3.52732	6.23668	2.64078	0.0163321	Xylanase inhibitor N-terminal
LOC_Os10g01660	24.0215	4.10215	5.85582	2.54987	0.0275703	Transferase family
LOC_Os11g31430	96.3341	17.0127	5.66248	2.50143	6.49084e-05	Serpentine type 7TM GPCR chemoreceptor Srw
LOC_Os03g52860	3241.46	579.731	5.59131	2.48319	5.02256e-10	Lipoxygenase
LOC_Os12g33946	54.562	9.79046	5.57297	2.47845	6.95644e-05	Cytochrome C and Quinol oxidase polypeptide I
LOC_Os01g16200	46.3713	8.57071	5.41044	2.43574	0.000415518	Serpin (serine protease inhibitor)
LOC_Os02g58380	30.2116	5.63607	5.3604	2.42234	0.0438521	N-terminus of kinetochore NMS complex subunit Spc7
LOC_Os06g35165	18.2884	3.50693	5.21493	2.38265	0.0387116	Protein of unknown function (DUF3778)
LOC_Os11g35274	34.6107	6.68183	5.17982	2.3729	0.000898666	Protein kinase domain
LOC_Os08g38800	52.0244	10.097	5.15246	2.36526	2.20799e-05	DDE superfamily endonuclease
LOC_Os03g46040	33.7813	6.63341	5.0926	2.3484	0.00151751	Trypsin-like peptidase domain
LOC_Os02g35329	35.2427	6.96798	5.05781	2.33851	0.000936497	Ring finger domain
LOC_Os09g28440	130.17	26.3954	4.93155	2.30204	0.0446441	AP2 domain
LOC_Os01g09220	500.859	102.14	4.90368	2.29386	2.18678e-06	DDE superfamily endonuclease
LOC_Os05g31550	51.7985	10.8745	4.76331	2.25196	0.00266363	NB-ARC domain
LOC_Os11g40340	248.731	53.2584	4.67027	2.22351	9.42976e-21	Domain of unknown function (DUF4220)
LOC_Os08g04250	21.9901	4.72795	4.65108	2.21757	0.0250794	Salt stress response/antifungal
LOC_Os08g04240	29.2854	6.34472	4.61571	2.20655	0.0197382	Salt stress response/antifungal
LOC_Os10g05020	226.587	49.132	4.6118	2.20533	6.93893e-08	Cytochrome P450
LOC_Os10g14170	45.126	9.80323	4.60317	2.20263	0.000562243	Phosphoenolpyruvate-dependent sugar phosphotransferase system, EIIA 2
LOC_Os06g19010	31.5995	7.04702	4.48409	2.16482	0.0310506	Domain of unknown function
LOC_Os03g21710	36.3715	8.31646	4.37343	2.12877	0.00180607	WRKY DNA -binding domain
LOC_Os11g41410	459.987	105.621	4.35505	2.12269	3.84227e-26	Myb/SANT-like DNA-binding domain
LOC_Os10g05190	31.5162	7.28215	4.32788	2.11366	0.00726184	Transposase family tnp2
LOC_Os06g40240	676.159	156.363	4.32428	2.11246	1.29321e-20	Reverse transcriptase (RNA-dependent DNA polymerase)
LOC_Os09g36680	5664.89	1310.86	4.3215	2.11153	4.0586e-56	Ribonuclease T2 family
LOC_Os02g58370	111.774	26.2972	4.25042	2.0876	2.02993e-09	Protein of unknown function (DUF1668)
LOC_Os11g31050	69.5618	16.6016	4.19006	2.06697	0.0410247	Integrase core domain
LOC_Os06g07914	35.2403	8.54523	4.12397	2.04403	0.00330177	non-haem dioxygenase in morphine synthesis N-terminal
LOC_Os04g17650	201.145	48.8854	4.11462	2.04076	3.53851e-15	Sucrose synthase
LOC_Os09g26530	871.003	214.035	4.06944	2.02483	2.84939e-21	Protein of unknown function (DUF1556)
LOC_Os09g01000	227194	57084.9	3.97994	1.99275	4.31294e-07	Family of FAM53
LOC_Os03g39160	48.369	12.1924	3.96715	1.9881	0.00349036	Frigida-like protein
LOC_Os09g17810	32.0408	8.29352	3.86336	1.94986	0.00906424	Exo70 exocyst complex subunit
LOC_Os05g46480	111.514	28.9801	3.84793	1.94408	4.57577e-08	Late embryogenesis abundant protein
LOC_Os12g18410	52.5533	13.6753	3.84294	1.94221	0.02084	Rhodopsin-like GPCR transmembrane domain
LOC_Os04g58050	140.536	36.8078	3.81812	1.93286	1.62127e-05	Protein of unknown function (DUF1668)
LOC_Os01g42190	56.2753	14.9282	3.76973	1.91446	0.000216555	DnaJ domain
LOC_Os09g08910	109.72	29.135	3.76591	1.913	5.59719e-06	ATP synthase alpha/beta family, nucleotide-binding domain
LOC_Os01g33869	39.1056	10.4379	3.74649	1.90554	0.032027	E3 ubiquitin-protein ligase UBR4
LOC_Os06g35060	33.3022	8.92186	3.73265	1.9002	0.0115543	Heavy-metal-associated domain
LOC_Os11g45330	40.6936	11.1109	3.66249	1.87282	0.00424931	NB-ARC domain
LOC_Os01g50420	136.893	37.5458	3.64602	1.86632	1.75374e-07	Protein kinase domain
LOC_Os09g35020	87.8987	24.2535	3.62417	1.85765	0.0207684	AP2 domain
LOC_Os08g14109	979.906	272.029	3.60221	1.84888	1.63466e-27	Dienelactone hydrolase family
LOC_Os03g38250	28.6037	7.94238	3.6014	1.84856	0.0273283	NB-ARC domain
LOC_Os10g07160	213.167	59.2208	3.59952	1.8478	1.0617e-13	zinc-binding in reverse transcriptase
LOC_Os02g09990	81.8751	23.339	3.50808	1.81068	0.0388417	Domain of unknown function (DUF4228)
LOC_Os12g07180	172.159	51.1465	3.36599	1.75103	2.15919e-06	No apical meristem-associated C-terminal domain
LOC_Os02g37190	711.724	213.386	3.33539	1.73786	0.00072484	MyoD family inhibitor
LOC_Os08g20200	57.1546	17.4391	3.27739	1.71255	0.00104154	Male sterility protein
LOC_Os09g35010	199.279	60.9619	3.2689	1.70881	0.00911327	Vitamin B6 photo-protection and homoeostasis
LOC_Os02g11970	29.9887	9.18761	3.26404	1.70666	0.0381208	Pre-T-cell antigen receptor
LOC_Os04g16734	116.626	35.8334	3.25468	1.70251	3.74e-05	MatK/TrnK amino terminal region
LOC_Os12g38290	109.06	33.7342	3.23292	1.69284	0.00105293	Metallothionein
LOC_Os03g08310	103.092	32.2398	3.19768	1.67702	6.02605e-05	tify domain
LOC_Os11g37960	626.61	197.074	3.17956	1.66883	2.05828e-07	Barwin family
LOC_Os03g05750	534.555	168.507	3.17231	1.66553	0.00148921	Heavy-metal-associated domain
LOC_Os06g40570	37.3431	11.8004	3.16455	1.662	0.0143954	C2 domain
LOC_Os09g00999	215290	68076.7	3.16246	1.66105	0.00194969	Intracellular membrane remodeller
LOC_Os04g47080	498.946	157.987	3.15815	1.65908	0.000261052	bHLH-MYC and R2R3-MYB transcription factors N-terminal
LOC_Os01g49370	357.76	113.539	3.15099	1.65581	6.49084e-05	Protein of unknown function (DUF3729)
LOC_Os07g32710	741.515	235.333	3.15092	1.65577	0.000302225	Retrotransposon protein, putative, unclassified, expressed
LOC_Os12g05440	298.409	95.5137	3.12425	1.64351	4.35837e-06	Cytochrome P450
LOC_Os11g34624	30.7218	9.91411	3.0988	1.63171	0.0473915	Protein kinase domain
LOC_Os07g24830	6326.22	2055.81	3.07725	1.62164	0.000779667	MyoD family inhibitor
LOC_Os07g01904	1293.79	421.162	3.07195	1.61915	5.90003e-26	EpsG family
LOC_Os09g29310	150.785	49.0862	3.07185	1.61911	5.27189e-08	Ring finger domain
LOC_Os10g26940	495.57	162.055	3.05804	1.61261	0.000409811	BURP domain
LOC_Os10g03400	82.7148	27.2601	3.03427	1.60135	0.000159466	CRAL/TRIO domain
LOC_Os02g33590	43.4529	14.333	3.03167	1.60011	0.0201327	U-box domain
LOC_Os11g42850	144.258	47.6032	3.03042	1.59952	7.78325e-08	Protein of unknown function (DUF3615)
LOC_Os11g46810	49.1919	16.2563	3.02602	1.59742	0.0175478	Protein kinase domain
LOC_Os08g35420	132.323	43.9255	3.01245	1.59094	5.08996e-05	Photosynthetic reaction centre protein
LOC_Os04g59540	45.6959	15.2832	2.98995	1.58012	0.00740421	Phosphatidylinositol-4-phosphate 5-Kinase
LOC_Os01g50910	149.53	50.2473	2.97588	1.57332	3.43876e-07	Late embryogenesis abundant protein
LOC_Os07g23660	170.311	57.3109	2.97171	1.57129	1.20563e-08	Semenogelin
LOC_Os11g38610	60.6701	20.4477	2.96709	1.56905	0.00327947	Protein of unknown function (DUF629)
LOC_Os01g15990	78.6016	26.6011	2.95482	1.56307	0.0177388	Myb/SANT-like DNA-binding domain
LOC_Os08g07380	68.3543	23.3408	2.92853	1.55017	0.0298663	NB-ARC domain
LOC_Os11g20090	1015.02	347.245	2.92305	1.54748	0.00222567	O-methyltransferase
LOC_Os06g27360	34.5343	11.8196	2.92179	1.54685	0.0335042	Protein of unknown function (DUF3729)
LOC_Os01g07850	77.0294	26.4221	2.91534	1.54366	0.0022202	Glyoxalase/Bleomycin resistance protein/Dioxygenase superfamily
LOC_Os01g51610	37.884	13.0661	2.89942	1.53576	0.0278661	B3 DNA binding domain
LOC_Os01g11300	507.577	175.633	2.88999	1.53107	6.89816e-11	Cytochrome P450
LOC_Os11g37880	221.038	76.7262	2.88086	1.5265	2.90935e-10	NB-ARC domain
LOC_Os12g09700	38.7418	13.4631	2.87762	1.52488	0.0342256	Dirigent-like protein
LOC_Os10g01800	84.2626	29.3268	2.87323	1.52267	0.00153372	Transferase family
LOC_Os09g25060	1579.37	555.816	2.84153	1.50667	0.00805683	WRKY DNA -binding domain
LOC_Os09g24370	235.875	83.0511	2.84012	1.50595	4.20579e-09	Vertebrate interleukin-3 regulated transcription factor
LOC_Os06g49350	102.09	36.0953	2.82834	1.49996	3.47949e-05	Reverse transcriptase (RNA-dependent DNA polymerase)
LOC_Os03g44000	57.1785	20.3164	2.81441	1.49283	0.00400109	Protease inhibitor/seed storage/LTP family
LOC_Os10g39190	456.327	162.414	2.80965	1.49039	2.29208e-16	B3 DNA binding domain
LOC_Os08g36920	420.56	150.861	2.78774	1.47909	0.00190249	AP2 domain
LOC_Os04g22080	215.979	78.2282	2.76089	1.46513	4.20974e-09	Cupin
LOC_Os01g56570	205.661	75.1731	2.73583	1.45198	9.75774e-09	Core-2/I-Branching enzyme
LOC_Os03g25010	39.6568	14.5783	2.72025	1.44374	0.0465178	GDSL-like Lipase/Acylhydrolase
LOC_Os03g01120	460.518	169.861	2.71114	1.4389	8.00236e-15	E1-E2 ATPase
LOC_Os02g57740	207.13	76.7395	2.69914	1.4325	1.71433e-08	Sin3 binding region of histone deacetylase complex subunit SAP30
LOC_Os01g74450	593.757	220.114	2.6975	1.43162	1.80606e-08	Major intrinsic protein
LOC_Os01g56450	132.651	49.5623	2.67646	1.42033	0.000262908	Tubby C 2
LOC_Os12g08760	9513.37	3571.66	2.66357	1.41336	1.38321e-07	Phosphoenolpyruvate phosphomutase
LOC_Os11g31770	1306.31	492.129	2.6544	1.40838	1.31834e-19	Effector from type III secretion system
LOC_Os07g18120	3622.5	1365.62	2.65265	1.40743	3.43406e-17	Molybdopterin-binding domain of aldehyde dehydrogenase
LOC_Os08g28240	1189.07	448.471	2.6514	1.40675	4.89808e-18	Retinal pigment epithelial membrane protein
LOC_Os04g29210	154.132	58.1687	2.64974	1.40585	0.000636911	D-arabinono-1,4-lactone oxidase
LOC_Os11g40970	55.5213	21.0148	2.64201	1.40163	0.0289598	Protein kinase domain
LOC_Os12g33194	61.5469	23.316	2.63968	1.40037	0.00492646	GDSL/SGNH-like Acyl-Esterase family found in Pmr5 and Cas1p
LOC_Os11g10710	1256.26	476.385	2.63707	1.39894	1.80091e-08	Protein kinase domain
LOC_Os04g02030	53.5485	20.4336	2.62061	1.3899	0.0293992	NB-ARC domain
LOC_Os10g11500	819.723	314.474	2.60665	1.3822	5.69129e-06	Cysteine-rich secretory protein family
LOC_Os05g10650	2585.21	994.237	2.60019	1.37862	0.00320631	Phosphofructokinase
LOC_Os08g43120	1317.72	509.216	2.58774	1.37169	1.64308e-23	ABC-2 type transporter
LOC_Os05g18730	65.3451	25.5369	2.55885	1.35549	0.00559675	Male gamete fusion factor
LOC_Os02g10120	178.384	69.9061	2.55177	1.3515	0.00766611	Lipoxygenase
LOC_Os07g11770	61.1111	24.0916	2.53661	1.3429	0.00827107	Plant transposase (Ptta/En/Spm family)
LOC_Os03g25040	96.8118	38.2468	2.53124	1.33984	0.000920491	GDSL-like Lipase/Acylhydrolase
LOC_Os10g21670	9984.7	3961.25	2.5206	1.33377	2.4392e-07	PLAT/LH2 domain
LOC_Os10g35930	95.804	38.1257	2.51285	1.32932	0.000610325	LIM domain
LOC_Os09g37380	43.9543	17.5653	2.50234	1.32328	0.0457642	Auxin responsive protein
LOC_Os04g01990	142.06	56.8029	2.50092	1.32246	0.000483123	PPR repeat family
LOC_Os01g50400	79.0626	31.6758	2.49599	1.31961	0.0034814	Protein kinase domain
LOC_Os01g24700	314.766	126.237	2.49345	1.31814	0.010761	Jacalin-like lectin domain
LOC_Os09g17146	56.9114	22.8311	2.49272	1.31772	0.0171695	F-box-like
LOC_Os02g57350	42.4713	17.0612	2.48935	1.31577	0.0471321	Heavy-metal-associated domain
LOC_Os08g37470	63.9203	26.1322	2.44604	1.29045	0.0194952	Protein of unknown function (DUF1637)
LOC_Os03g47280	279.51	114.554	2.43998	1.28687	6.83795e-05	VQ motif
LOC_Os08g05970	72.4192	29.6901	2.43917	1.28639	0.0226585	Domain of unknown function (DUF4535)
LOC_Os10g25230	89.9283	36.9021	2.43694	1.28507	0.00365216	Divergent CCT motif
LOC_Os01g54570	66.2765	27.3341	2.42469	1.2778	0.00785413	Transcriptional repressor, ovate
LOC_Os08g17510	247.723	102.261	2.42247	1.27648	1.44976e-07	Sulfotransferase domain
LOC_Os05g06940	566.262	233.882	2.42114	1.27569	4.47661e-10	Region found in RelA / SpoT proteins
LOC_Os04g39900	5129.42	2127.69	2.41079	1.26951	5.76344e-22	Glycosyl hydrolase family 1
LOC_Os05g33140	96.3144	39.9885	2.40855	1.26817	0.00216346	Chitinase class I.
LOC_Os03g59290	185.45	77.1188	2.40474	1.26588	0.000829712	Sterol methyltransferase C-terminal
LOC_Os08g04340	98.359	40.9023	2.40473	1.26588	0.00736935	Plastocyanin-like domain
LOC_Os03g59110	94.434	39.3244	2.40141	1.26388	0.000895909	Pheophorbide a oxygenase
LOC_Os08g31670	64.3174	26.7911	2.4007	1.26345	0.0249069	Major Facilitator Superfamily
LOC_Os04g25370	85.0666	35.4803	2.39757	1.26157	0.0284869	UDP-glucoronosyl and UDP-glucosyl transferase
LOC_Os10g14180	1047.03	438.582	2.38731	1.25538	8.04845e-15	zinc-binding in reverse transcriptase
LOC_Os07g01410	368.937	154.876	2.38215	1.25226	0.0181104	Peroxidase
LOC_Os01g55510	3227.01	1359.42	2.37381	1.24721	6.29269e-08	Dynein light chain type 1
LOC_Os06g14180	123.704	52.2357	2.36818	1.24378	0.0187034	Expressed protein
LOC_Os07g08150	148.213	62.6596	2.36537	1.24206	0.000209755	Chlorophyll A-B binding protein
LOC_Os09g37390	54.3923	23.0248	2.36233	1.24021	0.0304358	Auxin responsive protein
LOC_Os01g11730	9453.55	4010.01	2.35749	1.23725	1.0565e-05	GDSL-like Lipase/Acylhydrolase
LOC_Os11g18570	12680.6	5403.75	2.34664	1.23059	1.09891e-07	Cytochrome P450
LOC_Os05g49620	136.979	58.4211	2.34469	1.2294	6.49084e-05	WRKY DNA -binding domain
LOC_Os04g43200	734.242	313.627	2.34113	1.22721	7.55925e-08	Caleosin related protein
LOC_Os01g27260	291.664	124.616	2.3405	1.22682	1.40669e-08	Glutathione S-transferase, C-terminal domain
LOC_Os08g31090	157.639	67.545	2.33384	1.2227	0.00287057	Cotton fibre expressed protein
LOC_Os05g30300	74.8765	32.1308	2.33036	1.22056	0.00678762	Glycosyl hydrolase family 1
LOC_Os01g52900	121.577	52.2541	2.32665	1.21826	0.00140933	Aminotransferase class-V
LOC_Os07g08160	80.4032	34.6876	2.31792	1.21283	0.003982	Chlorophyll A-B binding protein
LOC_Os05g02200	76.9786	33.3404	2.30887	1.20719	0.00755638	Salt stress response/antifungal
LOC_Os12g17160	219.668	95.4601	2.30115	1.20235	0.00115311	Sulfotransferase domain
LOC_Os07g25800	68.8003	29.9176	2.29966	1.20142	0.0130572	Protein of unknown function (DUF295)
LOC_Os02g05410	161.247	70.152	2.29853	1.20071	2.46593e-05	Splicing factor 3B subunit 1
LOC_Os04g53050	760.391	331.489	2.29386	1.19778	1.643e-14	NB-ARC domain
LOC_Os01g56370	1440.36	628.165	2.29296	1.19721	0.000509721	Protein of unknown function (DUF1298)
LOC_Os02g11070	1541.45	673.965	2.28713	1.19354	0.0213205	FAE1/Type III polyketide synthase-like protein
LOC_Os09g37394	99.4086	43.5419	2.28306	1.19097	0.00200177	Auxin responsive protein
LOC_Os07g44130	177.199	77.631	2.28258	1.19067	1.41465e-05	Cytochrome P450
LOC_Os08g20130	530.644	232.72	2.28018	1.18915	1.76159e-09	Sulfotransferase domain
LOC_Os09g38850	78.0465	34.3428	2.27257	1.18433	0.00834543	Protein kinase domain
LOC_Os03g18130	955.648	420.808	2.27098	1.18332	2.38564e-06	Glutamine amidotransferase domain
LOC_Os09g39070	189.473	83.7393	2.26265	1.17802	0.000370433	Papain family cysteine protease
LOC_Os07g07320	799.997	353.593	2.26248	1.1779	1.14843e-08	Glutathione S-transferase, N-terminal domain
LOC_Os11g45990	117.732	52.0496	2.26192	1.17755	0.010761	von Willebrand factor type A domain
LOC_Os01g56420	72.6209	32.2563	2.25137	1.1708	0.041515	Ctr copper transporter family
LOC_Os09g30418	8353.62	3733.86	2.23726	1.16173	1.78337e-24	Hsp90 protein
LOC_Os01g03360	6577.99	2949.03	2.23056	1.15741	5.0282e-08	Bowman-Birk serine protease inhibitor family
LOC_Os02g58360	219.233	98.2897	2.23048	1.15735	0.000272093	AN1-like Zinc finger
LOC_Os09g26940	262.24	117.674	2.22853	1.15609	2.64008e-06	Cytochrome P450
LOC_Os03g09980	115.465	51.9769	2.22146	1.15151	0.00383957	Sulfate transporter family
LOC_Os06g03810	54.6728	24.662	2.21689	1.14854	0.047907	Domain of unknown function (DUF4655)
LOC_Os07g27350	429.351	193.678	2.21683	1.1485	1.08895e-09	Protein of unknown function (DUF1446)
LOC_Os01g65950	104.398	47.1483	2.21426	1.14682	0.0190253	Thioesterase superfamily
LOC_Os08g08970	9453.09	4279.14	2.20911	1.14346	2.14313e-10	Cupin
LOC_Os02g30100	803.684	365.036	2.20166	1.13859	0.00168635	Cytochrome P450
LOC_Os06g43320	146.435	66.5138	2.20158	1.13854	0.00160608	Cytochrome P450
LOC_Os07g39210	74.8384	34.0478	2.19804	1.13622	0.0312672	Secretory pathway protein Sec39
LOC_Os01g17050	134.032	61.0128	2.19678	1.13539	0.0020666	VQ motif
LOC_Os10g31330	214.077	97.6874	2.19145	1.13189	0.00120819	Transposase IS4
LOC_Os04g43440	455.042	207.837	2.18942	1.13055	7.49157e-10	NB-ARC domain
LOC_Os04g54610	120.722	55.3124	2.18255	1.12602	0.00892526	Protein of unknown function (DUF3275)
LOC_Os08g17520	183.941	84.4532	2.17803	1.12302	3.68697e-05	Sulfotransferase domain
LOC_Os10g37760	216.786	99.5407	2.17786	1.12291	7.07084e-06	Rhomboid family
LOC_Os07g48730	82.8212	38.0696	2.17552	1.12136	0.0259934	Protein kinase domain
LOC_Os12g06030	189.01	87.3121	2.16476	1.11421	0.0342256	Protein of unknown function (DUF3676)
LOC_Os07g23120	1115.76	515.581	2.16407	1.11375	1.174e-05	Glycosyl transferase family 8
LOC_Os09g37470	72.6017	33.6443	2.15792	1.10964	0.0235222	Auxin responsive protein
LOC_Os01g72190	68.9223	32.0403	2.15111	1.10508	0.0277982	Plant calmodulin-binding domain
LOC_Os10g01110	112.631	52.4103	2.14903	1.10369	0.00563154	Serine carboxypeptidase
LOC_Os03g25760	91.1921	42.542	2.14358	1.10002	0.00749077	CRAL/TRIO domain
LOC_Os01g14410	285.849	133.751	2.13718	1.09571	7.1381e-05	Chlorophyll A-B binding protein
LOC_Os10g38340	92.2448	43.1774	2.13641	1.09519	0.0169473	Glutathione S-transferase, N-terminal domain
LOC_Os04g33640	684.714	320.748	2.13474	1.09406	0.000122867	Glycosyl hydrolases family 17
LOC_Os02g28340	155.372	73.2053	2.12241	1.0857	0.0187802	Transferase family
LOC_Os02g36530	143.638	67.7272	2.12083	1.08463	0.0250927	Protein of unknown function (DUF1702)
LOC_Os06g08600	111.032	52.3643	2.12038	1.08432	0.00374368	short chain dehydrogenase
LOC_Os02g38290	517.348	244.019	2.12011	1.08414	0.0230893	Cytochrome P450
LOC_Os03g59100	138.763	65.4845	2.11902	1.0834	0.00378902	Pheophorbide a oxygenase
LOC_Os09g36700	18408.7	8688.39	2.11877	1.08323	3.14971e-22	Ribonuclease T2 family
LOC_Os01g57960	1850.63	874.225	2.11688	1.08194	4.11886e-09	Chromo (CHRromatin Organisation MOdifier) domain.
LOC_Os03g62060	5570.47	2638.49	2.11123	1.07809	6.0071e-10	Peptidase family M20/M25/M40
LOC_Os04g48200	11359.5	5386.45	2.1089	1.07649	6.11789e-16	Cytochrome P450
LOC_Os07g31250	139.453	66.329	2.10244	1.07206	0.000691728	Protein kinase domain
LOC_Os12g31860	317.649	151.176	2.10118	1.0712	0.000474324	Ureide permease
LOC_Os04g43390	207.678	98.8633	2.10066	1.07084	0.00149524	Glycosyl hydrolase family 1
LOC_Os04g02730	1565.58	746.808	2.09636	1.06788	1.3557e-15	Dihydrouridine synthase (Dus)
LOC_Os10g22730	97.8683	46.7092	2.09527	1.06714	0.00874008	Papain family cysteine protease
LOC_Os09g37495	124.803	59.5898	2.09436	1.06651	0.00160802	Auxin responsive protein
LOC_Os01g69200	371.187	177.537	2.09076	1.06403	0.00214153	Nucleotide-diphospho-sugar transferase
LOC_Os04g32010	144.854	69.3478	2.0888	1.06267	0.0211155	Thiamine pyrophosphate enzyme, N-terminal TPP binding domain.
LOC_Os12g38300	1087.92	520.842	2.08877	1.06265	0.0415993	Metallothionein
LOC_Os05g06970	277.905	133.425	2.08286	1.05857	0.00126013	Peroxidase
LOC_Os05g25920	99.3213	47.6918	2.08256	1.05836	0.0107509	NHS-like
LOC_Os04g14690	394.07	189.47	2.07986	1.05648	1.36443e-05	Flavin-binding monooxygenase-like
LOC_Os01g42380	2992.61	1439.76	2.07855	1.05558	0.000142462	ABC-2 type transporter
LOC_Os11g42510	251.492	121.26	2.07399	1.05241	0.00149403	Aminotransferase class I and II
LOC_Os01g19694	113.036	54.6209	2.06946	1.04926	0.00701488	KNOX2 domain
LOC_Os04g03796	2222.27	1075.32	2.06662	1.04727	2.06002e-08	Subtilase family
LOC_Os09g37369	180.819	87.6211	2.06365	1.0452	0.00292401	Auxin responsive protein
LOC_Os09g30490	804.041	390.278	2.06018	1.04277	0.0339078	EF-hand domain pair
LOC_Os05g02530	7433.43	3608.86	2.05977	1.04248	3.30967e-19	Glutathione S-transferase, N-terminal domain
LOC_Os03g32050	320.037	155.616	2.05658	1.04025	0.000451204	Peroxidase
LOC_Os08g10500	435.925	212.052	2.05574	1.03966	3.13114e-07	Expressed protein
LOC_Os04g54240	3804.16	1852.47	2.05356	1.03813	2.76816e-06	Wound-induced protein
LOC_Os11g19840	386.828	188.676	2.05022	1.03578	0.000479172	O-methyltransferase
LOC_Os02g51970	87.0481	42.5063	2.04788	1.03413	0.0191481	Phosphate-induced protein 1 conserved region
LOC_Os02g38392	513.295	250.727	2.04723	1.03367	0.0200128	Leucine rich repeat
LOC_Os01g34970	420.379	205.816	2.0425	1.03033	6.57626e-08	ABC transporter transmembrane region
LOC_Os07g44910	281.222	137.848	2.04009	1.02863	6.9228e-06	alpha/beta hydrolase fold
LOC_Os05g43510	166.585	81.7224	2.03843	1.02746	0.000458695	Pyridoxal-dependent decarboxylase conserved domain
LOC_Os06g46950	452.965	222.688	2.03408	1.02438	0.039284	EF-hand domain pair
LOC_Os02g32690	2208.77	1087.46	2.03112	1.02227	1.61243e-12	ABC-2 type transporter
LOC_Os05g33130	628.194	310.201	2.02512	1.01801	3.56318e-05	Chitinase class I
LOC_Os10g32700	126.844	62.6768	2.02378	1.01705	0.0161663	SPFH domain / Band 7 family
LOC_Os01g03130	116.681	57.7627	2.02001	1.01436	0.0130768	Cation channel sperm-associated protein subunit delta
LOC_Os01g32380	440.81	218.41	2.01827	1.01312	0.0233054	Uncharacterized protein conserved in bacteria (DUF2252)
LOC_Os07g10840	2007.5	996.128	2.01531	1.011	7.18126e-05	Raffinose synthase or seed imbibition protein Sip1
LOC_Os03g29150	201.707	100.47	2.00764	1.0055	0.00502491	3-beta hydroxysteroid dehydrogenase/isomerase family
Down-regulated
LOC_Os08g06210	65.7915	131.604	0.499921	-1.00023	0.00325207	Exotoxin A catalytic
LOC_Os04g55610	132.574	265.842	0.498694	-1.00377	0.000139344	TrwC relaxase
LOC_Os03g45280	3115.02	6254.88	0.498015	-1.00574	3.48085e-05	Zinc-binding domain of Paramyxoviridae V protein
LOC_Os12g37260	398.526	804.276	0.495509	-1.01302	2.02861e-07	Lipoxygenase
LOC_Os12g41810	140.436	283.503	0.49536	-1.01345	1.32365e-05	AAA domain
LOC_Os04g49748	175.107	353.598	0.495214	-1.01388	1.57077e-06	Triose-phosphate Transporter family
LOC_Os04g55710	1776.68	3590.49	0.494829	-1.015	1.1188e-05	Asparaginase
LOC_Os04g51580	332.066	671.472	0.494535	-1.01585	2.56585e-06	Leucine rich repeat
LOC_Os01g66000	334.425	676.422	0.494404	-1.01624	0.000173629	NADH-quinone oxidoreductase cyanobacterial subunit N
LOC_Os04g24220	239.555	484.912	0.494018	-1.01736	0.00012585	Protein kinase domain
LOC_Os05g06814	152.399	308.675	0.493719	-1.01824	5.0959e-06	Trypsin-like peptidase domain
LOC_Os11g05400	106.68	216.647	0.492413	-1.02206	0.00133894	Iron/zinc purple acid phosphatase-like protein C
LOC_Os03g01018	58.8062	119.528	0.491986	-1.02331	0.0251168	N-terminal domain of ribose phosphate pyrophosphokinase
LOC_Os03g46570	100.567	204.865	0.490892	-1.02652	0.000497119	Plasmid replication region DNA-binding N-term
LOC_Os01g64660	560.774	1143.59	0.490361	-1.02808	1.5707e-12	Fructose-1-6-bisphosphatase
LOC_Os10g38710	236.968	483.653	0.489956	-1.02928	0.0307885	Glutathione S-transferase, N-terminal domain
LOC_Os12g08550	47.2201	96.4676	0.489492	-1.03064	0.0149676	Herpesvirus ICP4-like protein C-terminal region
LOC_Os02g53180	2800.1	5721.63	0.489389	-1.03095	1.47806e-05	2OG-Fe(II) oxygenase superfamily
LOC_Os02g53130	228.379	466.706	0.489343	-1.03108	0.000655409	Mo-co oxidoreductase dimerization domain
LOC_Os01g63190	599.153	1228.06	0.487888	-1.03538	8.45492e-08	Multicopper oxidase
LOC_Os11g02379	187.435	384.585	0.48737	-1.03691	0.000111109	Invertebrate innate immunity transcript family
LOC_Os11g37970	60.1528	123.564	0.486815	-1.03855	0.00430069	Barwin family
LOC_Os09g38239	128.149	263.614	0.486125	-1.0406	0.000898666	Sulfotransferase domain
LOC_Os09g13650	424.347	874.034	0.485504	-1.04244	2.36469e-08	Targeting protein for Xklp2 (TPX2)
LOC_Os08g41820	77.7326	160.172	0.485306	-1.04303	0.0402768	Exo70 exocyst complex subunit
LOC_Os02g32060	48.8573	101.172	0.482913	-1.05017	0.00750291	NUDIX domain
LOC_Os01g53370	51.9962	107.734	0.482637	-1.05099	0.00572214	UDP-glucoronosyl and UDP-glucosyl transferase
LOC_Os03g01300	631.295	1312.37	0.481036	-1.05578	1.2223e-12	Hydrophobic seed protein
LOC_Os01g45274	4644.13	9720.04	0.477789	-1.06555	1.33115e-19	Carbonic anhydrase
LOC_Os10g12050	105.917	222.478	0.476078	-1.07073	0.00710262	Cytochrome P450
LOC_Os11g14440	36.2744	76.505	0.474145	-1.0766	0.0242069	FAM47 family
LOC_Os04g11970	113.158	239.145	0.473177	-1.07955	0.0339542	O-methyltransferase
LOC_Os11g39370	733.701	1556.44	0.471395	-1.08499	1.05734e-09	Protein tyrosine kinase
LOC_Os01g14970	41.754	88.9287	0.469522	-1.09074	0.0112146	Cytochrome oxidase subunit II
LOC_Os01g66100	90.1364	192.255	0.468837	-1.09284	7.83102e-05	2OG-Fe(II) oxygenase superfamily
LOC_Os09g33470	74.4666	159.186	0.467797	-1.09605	0.000291426	Mitochondrial carrier protein
LOC_Os01g07300	85.5333	183.368	0.466457	-1.10018	0.000886355	Ribosome inactivating protein
LOC_Os09g29490	106.345	228.322	0.465766	-1.10232	0.000190833	Peroxidase
LOC_Os06g01950	91.4146	196.697	0.464748	-1.10548	5.42984e-05	Histidine phosphatase superfamily (branch 1)
LOC_Os04g39350	107.934	232.318	0.464596	-1.10595	8.55832e-06	Heavy-metal-associated domain
LOC_Os04g28620	841.86	1823.78	0.461601	-1.11528	0.00125714	Male sterility protein
LOC_Os01g04324	64.7543	140.719	0.460168	-1.11977	0.000527389	Late cornified envelope
LOC_Os03g13520	50.7911	110.567	0.45937	-1.12227	0.00222567	Endonuclease/Exonuclease/phosphatase family
LOC_Os07g32630	707.304	1542.82	0.458447	-1.12517	5.15375e-10	UDP-glucoronosyl and UDP-glucosyl transferase
LOC_Os12g17600	18917.3	41440.7	0.45649	-1.13134	6.20087e-20	Ribulose bisphosphate carboxylase, small chain
LOC_Os05g38890	60.0152	131.627	0.455947	-1.13306	0.00219636	Transposase family tnp2
LOC_Os08g10300	84.774	189.477	0.44741	-1.16033	6.56716e-05	Di-glucose binding within endoplasmic reticulum
LOC_Os12g44110	140.998	315.244	0.447267	-1.16079	6.17339e-05	POT family
LOC_Os04g02140	157.189	351.741	0.446889	-1.16201	2.79427e-08	E2F/DP family winged-helix DNA-binding domain
LOC_Os10g31240	30.8251	69.2503	0.445127	-1.16771	0.0291247	Plant protein of unknown function
LOC_Os11g42220	217.916	490.523	0.444252	-1.17055	0.0318313	Multicopper oxidase
LOC_Os01g52480	51.3744	116.027	0.44278	-1.17534	0.0024058	Senescence-associated protein
LOC_Os03g52910	198.697	450.967	0.440602	-1.18245	0.0127107	Uncharacterized protein family, UPF0114
LOC_Os01g43760	26.2202	59.7758	0.438642	-1.18888	0.0289357	Cytochrome P450
LOC_Os10g40830	51.4087	117.208	0.438609	-1.18899	0.00555298	Matrixin
LOC_Os10g35030	935.797	2152.36	0.434776	-1.20165	4.29626e-20	Retrograde transport protein Dsl1 N terminal
LOC_Os08g27720	140.716	324.581	0.433531	-1.20579	5.85047e-07	Pirin
LOC_Os03g50364	55.8483	128.887	0.433314	-1.20652	0.0139155	Treslin N-terminus
LOC_Os01g38610	146.56	338.653	0.432774	-1.20831	1.20563e-08	Helix-loop-helix DNA-binding domain
LOC_Os07g34320	40.3111	93.4208	0.4315	-1.21257	0.00313072	EamA-like transporter family
LOC_Os04g46970	44.2942	102.74	0.43113	-1.21381	0.0302224	UDP-glucoronosyl and UDP-glucosyl transferase
LOC_Os04g34270	209.38	488.045	0.429017	-1.22089	2.92646e-07	Protein kinase domain
LOC_Os01g32830	770.009	1795.08	0.428955	-1.2211	1.05587e-17	LrgB-like family
LOC_Os08g01160	48.8112	114.413	0.426624	-1.22896	0.00124071	Domain of unknown function (DUF588)
LOC_Os01g46040	34.4196	80.7244	0.426385	-1.22977	0.00606502	Bromodomain
LOC_Os01g72370	409.054	960.382	0.425929	-1.23132	0.000301587	Domain of unknown function (DUF4228)
LOC_Os03g55530	29.161	68.5626	0.425319	-1.23338	0.0373858	Acetyltransferase (GNAT) family
LOC_Os05g08450	28.0797	66.0971	0.424825	-1.23506	0.0181104	F-box domain
LOC_Os02g37654	136.659	322.895	0.423229	-1.24049	2.12704e-05	Lecithin:cholesterol acyltransferase
LOC_Os09g02770	110.024	262.057	0.419847	-1.25207	0.00104217	Domain of unknown function (DUF1957)
LOC_Os07g34620	45.6731	109.77	0.416079	-1.26507	0.000664996	Protein of unknown function (DUF295)
LOC_Os10g31780	28.2632	68.4276	0.413038	-1.27565	0.0123869	short chain dehydrogenase
LOC_Os10g23180	100.622	244.142	0.412143	-1.27878	2.40676e-06	Cytochrome P450
LOC_Os06g21110	275.222	669.412	0.41114	-1.2823	9.96363e-08	Clostridium neurotoxin, N-terminal receptor binding
LOC_Os04g48930	61.1716	149.196	0.410009	-1.28627	0.000399651	Ferric reductase like transmembrane component
LOC_Os10g39000	52.71	129.062	0.408407	-1.29192	0.000194011	Expressed protein
LOC_Os02g14430	75.9586	187.111	0.405956	-1.30061	0.000220223	Peroxidase
LOC_Os08g36540	24.6287	60.8152	0.404976	-1.30409	0.0123144	Xylanase inhibitor C-terminal
LOC_Os09g19290	59.5523	147.499	0.403746	-1.30848	2.50655e-05	Integrase core domain
LOC_Os08g10250	173.409	430.469	0.402836	-1.31173	6.193e-12	Di-glucose binding within endoplasmic reticulum
LOC_Os06g07770	26.463	66.1379	0.400119	-1.3215	0.00951849	Development and cell death domain
LOC_Os05g29710	126.98	317.75	0.399623	-1.32329	1.14843e-08	Ring finger domain
LOC_Os06g44500	708.367	1772.61	0.399618	-1.32331	6.88825e-05	F-box domain
LOC_Os10g17260	300.05	752.246	0.398873	-1.326	0.00200446	Cytochrome P450
LOC_Os10g39020	73.9069	185.632	0.398136	-1.32867	3.39407e-05	Protein of unknown function, DUF604
LOC_Os05g02390	55.2271	138.732	0.398084	-1.32886	0.000719511	C2H2-type zinc finger
LOC_Os03g05140	22.8101	57.541	0.396414	-1.33492	0.0221779	Protein kinase domain
LOC_Os08g35160	296.956	751.037	0.395395	-1.33863	7.78294e-07	DnaJ domain
LOC_Os02g16940	30.1507	76.5559	0.393839	-1.34432	0.020196	Subtilase family
LOC_Os01g61610	35.8794	91.613	0.391641	-1.3524	0.00368062	non-haem dioxygenase in morphine synthesis N-terminal
LOC_Os03g41110	67.6118	176.165	0.383797	-1.38158	7.81145e-07	C2H2-type zinc finger
LOC_Os10g39130	39.9554	104.681	0.381688	-1.38953	0.000142915	SRF-type transcription factor (DNA-binding and dimerization domain).
LOC_Os10g42780	589.677	1549.97	0.380444	-1.39424	4.0045e-24	LrgB-like family
LOC_Os05g35140	37.5047	98.6649	0.380122	-1.39546	0.000572534	Sugar efflux transporter for intercellular exchange
LOC_Os06g15330	376.989	993.684	0.379385	-1.39827	8.00376e-14	CCT motif
LOC_Os09g27320	29.5258	78.1868	0.377631	-1.40495	0.0154589	C2H2-type zinc finger
LOC_Os04g43060	51.7434	137.325	0.376796	-1.40814	9.56183e-06	Protein of unknown function (DUF861)
LOC_Os12g22140	32.2877	86.0502	0.37522	-1.41419	0.000898666	Bacterial export proteins, family 3
LOC_Os02g39150	114.006	304.441	0.374478	-1.41705	7.17005e-05	Protein of unknown function (DUF754)
LOC_Os01g22560	15.7386	42.1317	0.373558	-1.4206	0.0456698	Acyltransferase
LOC_Os06g49130	17.6367	47.2776	0.373045	-1.42258	0.0245511	Histone acetylation protein
LOC_Os10g26620	88.5691	238.23	0.37178	-1.42748	5.08896e-05	Dof domain, zinc finger
LOC_Os05g12450	23.4311	63.2586	0.370402	-1.43284	0.00430069	UDP-glucoronosyl and UDP-glucosyl transferase
LOC_Os07g46980	17.8328	48.1972	0.369996	-1.43442	0.0225165	Enoyl-(Acyl carrier protein) reductase
LOC_Os03g03260	202.025	547.074	0.369282	-1.43721	2.46406e-16	Associated with HOX
LOC_Os03g26530	525.068	1429.26	0.36737	-1.44469	1.79923e-19	FAE1/Type III polyketide synthase-like protein
LOC_Os02g10780	75.0054	204.879	0.366096	-1.4497	2.85076e-05	SPX domain
LOC_Os06g15170	78.106	216.555	0.360674	-1.47123	0.0032475	FAE1/Type III polyketide synthase-like protein
LOC_Os03g13210	242.696	673.357	0.360426	-1.47222	6.64262e-07	Peroxidase
LOC_Os08g36910	93.3243	260.11	0.358788	-1.4788	7.61895e-05	Alpha amylase, catalytic domain
LOC_Os06g28194	66.9479	190.379	0.351657	-1.50776	1.76679e-08	Phosphoglucomutase/phosphomannomutase, alpha/beta/alpha domain II.
LOC_Os07g02540	36.9858	105.349	0.351078	-1.51014	0.000109089	Acetyltransferase (GNAT) family
LOC_Os10g42040	32.7114	93.8765	0.348452	-1.52097	0.000115463	Cd27 binding protein (Siva)
LOC_Os11g05550	71.681	205.736	0.348413	-1.52113	5.07548e-09	Protein of unknown function (DUF3049)
LOC_Os03g29250	14.929	42.8638	0.348288	-1.52165	0.0191911	SPX domain
LOC_Os05g03640	18.159	52.4255	0.346378	-1.52958	0.0266083	2OG-Fe(II) oxygenase superfamily
LOC_Os10g11270	54.5522	157.979	0.345314	-1.53402	1.71997e-07	Sulfotransferase domain
LOC_Os05g42060	79.7614	231.505	0.344535	-1.53728	1.36538e-08	UDP-glucoronosyl and UDP-glucosyl transferase
LOC_Os02g39384	15.3519	44.5921	0.344273	-1.53837	0.0160864	Domain of unknown function (DUF3444)
LOC_Os08g10244	119.847	348.724	0.343672	-1.5409	5.23093e-12	Reverse transcriptase (RNA-dependent DNA polymerase)
LOC_Os02g50140	90.9826	269.445	0.337667	-1.56633	2.5373e-05	Caleosin related protein
LOC_Os01g09700	522.161	1567.42	0.333134	-1.58583	2.15606e-15	Aminotransferase class I and II
LOC_Os01g55660	14.1417	43.1837	0.327476	-1.61054	0.0180437	Reverse transcriptase (RNA-dependent DNA polymerase)
LOC_Os01g20830	30.2171	92.4089	0.326993	-1.61267	6.49084e-05	Heavy-metal-associated domain
LOC_Os11g07950	11.6839	37.071	0.315176	-1.66577	0.02422	Protein of unknown function (DUF688)
LOC_Os09g36930	622.895	1983.84	0.313985	-1.67123	5.31438e-08	Major intrinsic protein
LOC_Os06g49930	28.7876	91.9946	0.312927	-1.6761	2.51516e-05	F-box domain
LOC_Os11g12050	121.053	392.692	0.308265	-1.69776	1.43196e-10	NB-ARC domain
LOC_Os08g10140	13.7549	44.7368	0.307463	-1.70152	0.0129032	Reverse transcriptase (RNA-dependent DNA polymerase)
LOC_Os12g38250	10.0004	33.501	0.298512	-1.74414	0.0288464	PD-(D/E)XK nuclease family transposase
LOC_Os04g32820	17.3989	58.5695	0.297065	-1.75115	0.0212262	Domain of unknown function (DUF3794)
LOC_Os03g01290	14.4549	51.1522	0.282586	-1.82324	0.00164715	POT family
LOC_Os04g01320	476.017	1687.36	0.282107	-1.82569	8.32771e-08	Protein kinase domain
LOC_Os05g45180	44.5896	158.417	0.28147	-1.82895	2.41758e-05	UDP-glucoronosyl and UDP-glucosyl transferase
LOC_Os06g28820	32.1336	115.38	0.278502	-1.84424	0.00152233	Prenyltransferase and squalene oxidase repeat
LOC_Os03g19120	23.1658	84.1542	0.275277	-1.86104	6.49084e-05	P protein C-terminus
LOC_Os01g47900	26.3903	96.2618	0.274152	-1.86695	0.000178124	Protein kinase domain
LOC_Os11g20330	65.0935	240.584	0.270565	-1.88595	1.52002e-08	DoxX-like family
LOC_Os12g41060	85.9991	320.615	0.268232	-1.89845	1.93431e-10	AP2 domain
LOC_Os08g02110	15.1352	58.1182	0.260422	-1.94108	0.00411963	Peroxidase
LOC_Os11g16310	51.5772	203.188	0.25384	-1.97801	1.29251e-13	ABC transporter transmembrane region
LOC_Os03g62040	10.1915	40.5983	0.251032	-1.99406	0.00263512	zinc-binding in reverse transcriptase
LOC_Os04g42120	34.6154	138.335	0.250229	-1.99868	9.64558e-09	ESCO1/2 acetyl-transferase
LOC_Os09g02410	19.2034	77.568	0.247568	-2.0141	4.92569e-06	D-mannose binding lectin
LOC_Os02g13190	12.3666	51.8341	0.238581	-2.06745	0.000762357	Petal formation-expressed
LOC_Os07g48040	17.4935	77.7764	0.224921	-2.15251	0.00362426	Peroxidase
LOC_Os04g10924	11.4798	51.4951	0.222931	-2.16533	0.0253094	2OG-Fe dioxygenase
LOC_Os04g46650	5.46107	25.1126	0.217464	-2.20115	0.0438521	Pollen allergen
LOC_Os01g49630	9.63844	44.4902	0.216642	-2.20662	0.000562016	Glycosyl hydrolases family 18
LOC_Os06g06770	154.972	720.137	0.215199	-2.21626	4.89019e-37	Alpha/beta hydrolase family
LOC_Os01g37000	11.439	55.2092	0.207194	-2.27094	3.95979e-05	Domain of unknown function (DUF239)
LOC_Os02g14440	219.872	1071.71	0.205161	-2.28517	5.34219e-23	Peroxidase
LOC_Os02g39380	6.4441	32.8599	0.196108	-2.35028	0.00310267	EF-hand domain
LOC_Os01g22570	6.41345	33.4067	0.191981	-2.38096	0.00304676	Ribosomal Proteins L2, C-terminal domain
LOC_Os04g06500	3.62474	19.3598	0.187231	-2.41711	0.0338546	Domain of unknown function (DUF4220)
LOC_Os10g18820	7.42754	41.0043	0.18114	-2.46482	0.00163029	Dirigent-like protein
LOC_Os01g73250	50.5422	282.23	0.179081	-2.48131	1.75915e-08	ABA/WDS induced protein
LOC_Os09g39720	6.91024	38.654	0.178772	-2.48381	0.0160343	2OG-Fe(II) oxygenase superfamily
LOC_Os04g52250	5.33845	32.3418	0.165063	-2.59891	0.0441955	Hydrophobic seed protein
LOC_Os01g47370	5.98345	39.0364	0.153279	-2.70577	0.000102049	Myb-like DNA-binding domain
LOC_Os04g27790	7.4381	48.582	0.153104	-2.70742	0.0108565	Terpene synthase family, metal binding domain
LOC_Os10g09990	10.6395	75.8473	0.140276	-2.83366	2.37442e-09	UDP-glucoronosyl and UDP-glucosyl transferase
LOC_Os03g20740	9.12155	79.1192	0.115289	-3.11668	1.51642e-10	Protein of unknown function (DUF2486)
LOC_Os06g27370	26.6557	241.904	0.110191	-3.18192	1.16066e-31	Plant mobile domain
LOC_Os10g36070	4.66158	48.2552	0.0966026	-3.37179	0.00504633	Probable lipid transfer
LOC_Os12g12720	2.25415	24.5351	0.0918744	-3.44419	0.0234367	Jacalin-like lectin domain
LOC_Os02g52730	2.46326	27.8547	0.0884323	-3.49928	0.000157993	Nitrite and sulphite reductase 4Fe-4S domain
LOC_Os06g03500	4.9387	58.5205	0.0843927	-3.56674	0.000122502	NB-ARC domain
LOC_Os03g51060	1.075	13.5402	0.0793931	-3.65484	0.0222937	Protein tyrosine kinase
LOC_Os08g25710	0.65718	11.4684	0.0573035	-4.12523	0.0364111	Cellulose synthase
LOC_Os10g31710	0.65718	11.5596	0.0568517	-4.13665	0.047907	Menaquinone biosynthesis
LOC_Os03g25320	1.11824	20.4783	0.0546061	-4.19479	0.00238147	Peroxidase
LOC_Os02g02370	0.65718	14.5752	0.045089	-4.47108	0.0127363	Myb-like DNA-binding domain
LOC_Os11g45190	0.343918	13.0724	0.0263087	-5.24832	0.00618118	NB-ARC domain
LOC_Os01g18970	0.313262	13.1796	0.0237688	-5.39479	0.00966429	Peroxidase
LOC_Os02g42300	4.2332	225.903	0.018739	-5.73781	1.46877e-19	Atrophin-1 family
LOC_Os04g01330	0.73108	185.935	0.00393191	-7.99055	1.27596e-53	Thioesterase-like superfamily

## Sheet: Dataset S4
Dataset S4 Differentially expressed genes in the roots of 5-day-old osacbp6 seedlings compared with the wild type
Gene ID	Mean value of osacbp6	Mean value of wild type	Fold Change	Log2 Fold Change	adjusted P-value	Annotation
Up-regulated
LOC_Os06g37340	173.2	0.317367	545.74	9.09207	7.62055e-53	Reverse transcriptase (RNA-dependent DNA polymerase)
LOC_Os03g02470	1098.9	4.58084	239.891	7.90624	3.59757e-06	Protein of unknown function (DUF3778)
LOC_Os04g02530	382.052	2.43733	156.75	7.29232	1.08562e-18	Domain of unknown function (DUF3548)
LOC_Os07g11790	47.4278	0.317367	149.442	7.22344	8.82472e-12	Terpene synthase family, metal binding domain
LOC_Os06g03200	152.204	1.02402	148.634	7.21562	2.20889e-34	Protein of unknown function (DUF621)
LOC_Os03g18779	856.331	5.7846	148.036	7.20981	2.19123e-23	Protein of unknown function (DUF3778)
LOC_Os11g29920	50.9847	0.353328	144.298	7.17291	2.75327e-15	NB-ARC domain
LOC_Os01g41960	133.812	1.05377	126.984	6.9885	2.12826e-36	Reverse transcriptase (RNA-dependent DNA polymerase)
LOC_Os07g01970	37.774	0.317367	119.023	6.8951	1.80167e-10	Retrotransposon gag protein
LOC_Os06g03180	65.9234	0.70355	93.7011	6.54999	4.6717e-19	Daxx Family
LOC_Os06g17000	245.085	2.74849	89.1706	6.4785	2.49405e-64	BURP domain
LOC_Os01g64949	55.2087	0.670695	82.3157	6.3631	1.27607e-15	GcrA cell cycle regulator
LOC_Os01g50490	28.8072	0.353328	81.5311	6.34928	3.55999e-08	Cytochrome P450
LOC_Os07g39450	165.907	2.04805	81.0075	6.33998	2.1888e-07	GRF zinc finger
LOC_Os07g25800	261.629	3.28155	79.7271	6.317	1.21885e-13	Protein of unknown function (DUF295)
LOC_Os09g28370	25.2269	0.317367	79.4882	6.31267	4.9079e-07	PIF1-like helicase
LOC_Os05g20954	99.3965	1.30543	76.1409	6.2506	9.61679e-11	Allexivirus 40kDa protein
LOC_Os10g05290	177.175	2.43423	72.7848	6.18557	4.10593e-13	non-SMC mitotic condensation complex subunit 1
LOC_Os02g21320	24.6382	0.350222	70.3501	6.13648	7.67107e-07	Domain of unknown function (DUF3355)
LOC_Os05g01330	501.543	7.8078	64.2362	6.00531	3.8518e-108	Hepcidin
LOC_Os05g39540	156.338	2.73917	57.0747	5.83478	6.50816e-15	ZIP Zinc transporter
LOC_Os07g32710	2155.35	39.8592	54.0741	5.75686	2.08028e-74	Retrotransposon protein, putative, unclassified, expressed
LOC_Os07g10850	178.132	3.82891	46.5229	5.53987	6.59715e-11	Reverse transcriptase (RNA-dependent DNA polymerase)
LOC_Os05g50390	16.0795	0.353328	45.5086	5.50807	0.000319819	TT viral orf 1
LOC_Os04g18770	30.8811	0.700445	44.0879	5.46231	0.00754836	Reverse transcriptase (RNA-dependent DNA polymerase)
LOC_Os11g31850	41.8611	0.9521	43.9671	5.45835	0.00440171	Papillomavirus E5
LOC_Os07g34510	282.714	6.51169	43.4164	5.44017	9.31538e-65	Syntaxin
LOC_Os09g03570	14.3755	0.353328	40.6859	5.34646	0.00114213	Myb/SANT-like DNA-binding domain
LOC_Os02g53240	110.179	2.70942	40.6652	5.34572	1.064e-27	Tetrahydromethanopterin S-methyltransferase, subunit E
LOC_Os11g40480	13.3783	0.353328	37.8637	5.24275	0.00223289	BTB/POZ domain
LOC_Os08g27870	11.7447	0.353328	33.2403	5.05486	0.00648137	Protein of unknown function (DUF1313)
LOC_Os03g43100	85.3248	2.60465	32.7587	5.03381	1.94552e-06	Protein of unknown function (DUF3778)
LOC_Os07g05850	603.369	18.6641	32.3279	5.01471	2.21398e-16	Domain of unknown function (DUF4218)
LOC_Os10g31120	11.0212	0.350222	31.4693	4.97587	0.0100252	No apical meristem-associated C-terminal domain
LOC_Os07g05840	964.503	30.8804	31.2335	4.96502	1.08844e-14	Plant transposase (Ptta/En/Spm family)
LOC_Os01g35330	1148.27	38.4333	29.8768	4.90096	3.38665e-12	Protein of unknown function (DUF3778)
LOC_Os06g34950	9.76456	0.353328	27.636	4.78847	0.0224347	Retinal protein
LOC_Os01g46860	19.0951	0.70355	27.141	4.7624	0.000144744	Sugar (and other) transporter
LOC_Os09g17910	98.1461	3.78984	25.8972	4.69472	8.11138e-07	Carbohydrate-binding protein of the ER
LOC_Os05g42160	74.7165	2.99393	24.956	4.64131	1.44191e-15	Protein of unknown function (DUF1804)
LOC_Os10g11100	59.4988	2.42491	24.5365	4.61686	1.09555e-13	Domain of unknown function (DUF1938)
LOC_Os01g15740	230.532	11.6882	19.7235	4.30185	1.66272e-44	Transferase family
LOC_Os09g35020	69.4909	3.76009	18.4812	4.20798	3.16129e-14	AP2 domain
LOC_Os10g05180	46.6457	2.71563	17.1767	4.10238	1.15764e-09	von Willebrand factor type A domain
LOC_Os10g19910	237.33	15.1699	15.6448	3.96761	1.52754e-41	Protein of unknown function (DUF1421)
LOC_Os10g29390	26.7741	1.75422	15.2627	3.93194	0.0143734	BTB/POZ domain
LOC_Os01g62740	9.96836	0.670695	14.8627	3.89363	0.0414166	Ceroid-lipofuscinosis neuronal protein 5
LOC_Os04g02520	93.1315	6.37095	14.6182	3.86969	1.76163e-17	Human adenovirus early E3A glycoprotein
LOC_Os11g17954	203.912	14.7273	13.8459	3.79138	9.33209e-22	No apical meristem-associated C-terminal domain
LOC_Os04g02640	13.9479	1.05377	13.2361	3.72641	0.00893964	FAE1/Type III polyketide synthase-like protein
LOC_Os11g41780	20.7803	1.72136	12.072	3.5936	0.00177181	Transposase family tnp2
LOC_Os09g22000	78.7672	6.72738	11.7085	3.54948	1.57559e-11	haloacid dehalogenase-like hydrolase
LOC_Os02g06310	14.9229	1.41021	10.5821	3.40355	0.0346802	Protein of unknown function (DUF3737)
LOC_Os10g36670	146.554	14.0615	10.4223	3.38161	1.37177e-06	Arabidopsis protein of unknown function
LOC_Os07g27370	13.3799	1.33518	10.021	3.32496	0.0231575	NB-ARC domain
LOC_Os06g40240	842.351	84.4138	9.97882	3.31887	1.38094e-81	Reverse transcriptase (RNA-dependent DNA polymerase)
LOC_Os06g09980	507.518	51.7183	9.81313	3.29471	5.81279e-35	Adenovirus EB1 55K protein / large t-antigen
LOC_Os01g72140	826.172	84.8689	9.73468	3.28313	1.24287e-30	Glutathione S-transferase, N-terminal domain
LOC_Os02g58370	45.4922	4.82939	9.41987	3.23571	1.43615e-05	Protein of unknown function (DUF1668)
LOC_Os10g39380	30.1623	3.27223	9.21765	3.2044	0.0154055	Xylanase inhibitor N-terminal
LOC_Os07g39240	324.858	35.4525	9.1632	3.19585	5.20883e-24	Protein of unknown function (DUF2921)
LOC_Os04g40570	90.642	10.4609	8.66484	3.11517	7.46771e-05	ABC transporter
LOC_Os02g51440	141.085	16.3378	8.63551	3.11028	1.43131e-14	Multicopper oxidase
LOC_Os11g04290	172.677	20.14	8.5738	3.09994	7.27484e-24	Cytochrome P450
LOC_Os04g01874	54.5374	6.49926	8.39132	3.0689	8.99985e-05	Protein kinase domain
LOC_Os04g06900	113.371	13.5453	8.36973	3.06518	4.70882e-07	Domain of unknown function (DUF4220)
LOC_Os08g32360	115.563	13.9755	8.26899	3.04771	7.59458e-13	Herpesvirus leader protein
LOC_Os07g31200	25.0151	3.09871	8.07274	3.01306	0.000748362	Glycosyl transferase family 1
LOC_Os05g40080	86.347	10.8625	7.94912	2.99079	0.000120596	WRKY DNA -binding domain
LOC_Os07g34850	261.051	33.6419	7.75972	2.956	2.3963e-31	Xylanase inhibitor C-terminal
LOC_Os07g03040	191.864	24.9242	7.69792	2.94447	2.18902e-24	Domain of unknown function (DUF1719)
LOC_Os11g29420	3396.52	441.65	7.69053	2.94308	3.52343e-44	Probable lipid transfer
LOC_Os06g48740	18.4796	2.42802	7.61097	2.92808	0.00756668	Pectinesterase
LOC_Os12g07180	94.7524	12.6936	7.46459	2.90006	7.37786e-10	No apical meristem-associated C-terminal domain
LOC_Os08g34460	46.6118	6.26306	7.44233	2.89576	0.0029204	Tetraspanin family
LOC_Os07g11440	516.061	72.1362	7.15398	2.83875	1.31046e-34	Chalcone and stilbene synthases, N-terminal domain
LOC_Os08g05970	697.05	97.5246	7.14742	2.83742	1.56664e-44	Domain of unknown function (DUF4535)
LOC_Os10g04520	14.1883	2.00587	7.07336	2.8224	0.037428	Peptidase A6 family
LOC_Os11g22150	16.8317	2.43112	6.92342	2.79149	0.0167017	Acyltransferase family
LOC_Os10g05190	36.9908	5.4517	6.78519	2.76239	5.41134e-05	Transposase family tnp2
LOC_Os10g05250	62.524	9.29303	6.72806	2.75019	3.60822e-08	Protein tyrosine kinase
LOC_Os03g32526	254.524	38.0132	6.69566	2.74323	3.84905e-28	AAA domain
LOC_Os02g36220	29.2016	4.39482	6.64453	2.73217	0.000614598	Terpene synthase family, metal binding domain
LOC_Os03g38250	23.2244	3.51775	6.60207	2.72292	0.0215963	NB-ARC domain
LOC_Os04g02030	178.199	27.3912	6.50568	2.7017	1.57631e-20	NB-ARC domain
LOC_Os12g03670	14.926	2.36231	6.31842	2.65956	0.0405148	Protein kinase domain
LOC_Os10g07556	55.8232	8.86468	6.29727	2.65473	5.27479e-07	Protein tyrosine kinase
LOC_Os05g39790	147.644	23.4798	6.28815	2.65264	4.2369e-08	FAR1 DNA-binding domain
LOC_Os07g39250	49.5068	7.89214	6.27292	2.64914	2.97475e-06	Protein of unknown function (DUF2921)
LOC_Os05g51240	166.024	26.5235	6.2595	2.64605	5.74783e-10	Alpha/beta hydrolase family
LOC_Os08g41770	27.9482	4.46675	6.25695	2.64546	0.00111895	Herpesvirus leader protein
LOC_Os09g26530	377.587	60.456	6.24564	2.64285	9.22007e-36	Protein of unknown function (DUF1556)
LOC_Os07g04820	24.5805	4.0446	6.07736	2.60344	0.00386093	Protein kinase domain
LOC_Os12g07400	14.6921	2.42491	6.05882	2.59904	0.0457931	Atrophin-1 family
LOC_Os01g70525	46.3323	7.82022	5.92468	2.56674	1.23421e-05	short chain dehydrogenase
LOC_Os03g13030	166.462	28.3514	5.87139	2.5537	1.28392e-13	Lecithin:cholesterol acyltransferase
LOC_Os07g30760	116.03	19.9447	5.81757	2.54042	1.649e-12	UDP-glucoronosyl and UDP-glucosyl transferase
LOC_Os03g57520	24.9914	4.29936	5.81282	2.53924	0.00593329	VQ motif
LOC_Os02g37250	136.653	23.9138	5.71439	2.5146	0.0012371	Furin-like cysteine rich region
LOC_Os01g40560	2032.87	356.587	5.70091	2.51119	2.71118e-12	SPFH domain / Band 7 family
LOC_Os11g15300	78.5641	13.7864	5.69866	2.51062	1.61758e-06	SAM dependent carboxyl methyltransferase
LOC_Os08g05980	126.924	22.4899	5.64363	2.49662	7.57356e-12	Domain of unknown function (DUF4535)
LOC_Os12g08360	42.264	7.52639	5.61544	2.4894	5.07455e-05	Domain of unknown function (DUF4220)
LOC_Os04g17650	110.338	19.7476	5.58741	2.48218	1.90311e-11	Sucrose synthase
LOC_Os11g24140	28.0894	5.07173	5.53843	2.46948	0.00240753	Plastocyanin-like domain
LOC_Os12g40330	185.452	34.2456	5.41536	2.43706	5.1203e-05	Cysteine-rich TM module stress tolerance
LOC_Os10g38640	94.1906	17.7182	5.31603	2.41035	3.13597e-09	Glutathione S-transferase, N-terminal domain
LOC_Os04g02580	174.194	32.8695	5.29956	2.40587	9.90444e-15	Weak chloroplast movement under blue light
LOC_Os09g15240	166.016	31.5437	5.26307	2.3959	3.10653e-16	Retinal pigment epithelial membrane protein
LOC_Os09g35010	131.118	24.9644	5.25218	2.39292	0.000386956	Vitamin B6 photo-protection and homoeostasis
LOC_Os10g36020	73.5449	14.0083	5.25008	2.39234	3.38146e-07	Protein of unknown function DUF260
LOC_Os09g07230	43.6099	8.37068	5.20983	2.38124	0.00874918	Reverse transcriptase (RNA-dependent DNA polymerase)
LOC_Os09g07240	16.0986	3.0925	5.20569	2.38009	0.0466189	Domain of unknown function (DUF834)
LOC_Os11g45180	474.563	91.8557	5.16639	2.36916	3.02846e-35	NB-ARC domain
LOC_Os03g10740	20.5953	4.01485	5.12977	2.3589	0.0190798	Protein of unknown function (DUF3281)
LOC_Os03g19427	17008.9	3341.48	5.09024	2.34773	2.64796e-15	Nicotianamine synthase protein
LOC_Os11g04020	4663.23	916.345	5.08894	2.34737	4.60847e-16	Major Facilitator Superfamily
LOC_Os06g12290	36.2689	7.14331	5.07732	2.34407	0.000512041	Glutathione S-transferase, N-terminal domain
LOC_Os09g27510	335.194	67.4418	4.97013	2.31328	3.7064e-19	Cytochrome P450
LOC_Os09g35030	954.347	193.08	4.94274	2.30531	5.34718e-35	AP2 domain
LOC_Os09g07200	41.3858	8.38303	4.93685	2.30359	0.000217447	FAR1 DNA-binding domain
LOC_Os02g11770	359.288	73.2872	4.90247	2.29351	4.13487e-23	Domain of unknown function DUF20
LOC_Os09g04339	53.5499	11.1191	4.81603	2.26784	2.23417e-05	Natural resistance-associated macrophage protein
LOC_Os12g44050	30.3708	6.3412	4.78944	2.25986	0.00315504	LSD1 zinc finger
LOC_Os01g58970	161.578	34.289	4.71224	2.23641	3.34379e-14	Cytochrome P450
LOC_Os09g28440	59.6803	12.7152	4.6936	2.2307	8.01751e-06	AP2 domain
LOC_Os11g15170	33.1969	7.11978	4.66264	2.22115	0.00197525	Plant mobile domain
LOC_Os06g49350	60.2119	12.9155	4.66199	2.22095	6.03772e-06	Reverse transcriptase (RNA-dependent DNA polymerase)
LOC_Os11g38610	193.767	41.6258	4.65496	2.21877	2.84198e-05	Protein of unknown function (DUF629)
LOC_Os12g36530	70.6859	15.2245	4.6429	2.21503	8.21539e-07	Patatin-like phospholipase
LOC_Os09g07180	137.7	30.0913	4.57609	2.19412	3.637e-12	BT1 family
LOC_Os01g16200	73.4078	16.0972	4.56027	2.18912	0.000321529	Serpin (serine protease inhibitor)
LOC_Os03g06010	106.775	23.4903	4.54549	2.18444	1.64842e-09	Rare lipoprotein A (RlpA)-like double-psi beta-barrel
LOC_Os12g39330	21.6577	4.84982	4.46567	2.15888	0.0351046	AP2 domain
LOC_Os08g05960	651.728	146.013	4.46348	2.15817	4.69322e-28	Expressed protein
LOC_Os01g19330	75.1671	16.8833	4.45217	2.15451	2.23471e-06	Myb-like DNA-binding domain
LOC_Os08g07170	53.084	12.1054	4.38513	2.13262	0.0354521	Protein of unknown function (DUF3583)
LOC_Os03g19920	789.058	182.459	4.32459	2.11256	5.18627e-05	Poly(A) polymerase central domain
LOC_Os01g38140	20.2289	4.67934	4.32304	2.11205	0.0423617	Plant protein of unknown function
LOC_Os02g15000	27.0541	6.30834	4.28863	2.10052	0.0152049	Ring finger domain
LOC_Os11g42370	26.0404	6.08022	4.2828	2.09855	0.0475635	Transferase family
LOC_Os05g14220	153.701	36.4046	4.22203	2.07794	3.5112e-10	Protein kinase domain
LOC_Os03g19420	17767.9	4229.26	4.20118	2.07079	1.00518e-14	Nicotianamine synthase protein
LOC_Os10g06140	29.1699	6.96661	4.18709	2.06595	0.0342635	Protein tyrosine kinase
LOC_Os05g18730	53.8378	12.9093	4.17047	2.06021	8.65906e-05	Male gamete fusion factor
LOC_Os11g41410	498.856	119.978	4.15791	2.05586	2.55708e-20	Myb/SANT-like DNA-binding domain
LOC_Os01g31010	85.3352	20.5436	4.15387	2.05445	2.39811e-07	7tm Chemosensory receptor
LOC_Os01g31020	306.297	75.8753	4.03685	2.01323	8.59809e-09	Retrotransposon gag protein
LOC_Os02g20360	6225.09	1559.27	3.99231	1.99722	6.32501e-17	Aminotransferase class I and II
LOC_Os05g36930	36.467	9.22422	3.9534	1.98309	0.00308893	Histone deacetylase domain
LOC_Os12g04100	48.3737	12.2745	3.94098	1.97855	0.000762682	Cytochrome P450
LOC_Os05g17810	51.6074	13.2329	3.89995	1.96345	0.0039792	Di-glucose binding within endoplasmic reticulum
LOC_Os09g07190	29.6277	7.60453	3.89607	1.96202	0.0101527	L-fucokinase
LOC_Os08g03070	185.71	47.711	3.89239	1.96066	2.54317e-13	Legume lectin domain
LOC_Os09g24370	24308.7	6248.31	3.89043	1.95993	4.35002e-64	Vertebrate interleukin-3 regulated transcription factor
LOC_Os02g18064	43.9921	11.4005	3.85878	1.94815	0.00114428	Proline-rich 19
LOC_Os04g11400	881.485	230.33	3.82705	1.93623	4.11306e-14	Actin-rearrangement-inducing factor (Arif-1)
LOC_Os05g40070	119.508	31.3416	3.81309	1.93096	3.84098e-05	WRKY DNA -binding domain
LOC_Os02g09980	48.1345	12.6669	3.80001	1.926	0.00182394	Domain of unknown function (DUF4228)
LOC_Os01g02000	95.0156	25.3525	3.74778	1.90604	2.83117e-07	EXS family
LOC_Os08g44300	29.9221	7.99064	3.74465	1.90483	0.0149902	Calcineurin-like phosphoesterase
LOC_Os09g25060	719.446	192.416	3.73901	1.90266	8.7002e-12	WRKY DNA -binding domain
LOC_Os07g44560	23.0175	6.185	3.7215	1.89589	0.0394229	AMP-binding enzyme
LOC_Os07g28250	38.5528	10.3654	3.71939	1.89507	0.0120441	wnt family
LOC_Os04g08550	363.274	97.706	3.71803	1.89454	8.15421e-19	Aldo/keto reductase family
LOC_Os12g32390	225.994	61.5346	3.67263	1.87681	1.67983e-14	Protein of unknown function (DUF817)
LOC_Os09g04370	96.0826	26.5017	3.62553	1.85819	5.31188e-07	Protein of unknown function (DUF3984)
LOC_Os11g44990	268.892	74.329	3.6176	1.85503	7.90538e-08	NB-ARC domain
LOC_Os10g36660	148.078	40.9961	3.61201	1.8528	1.0807e-07	Arabidopsis protein of unknown function
LOC_Os02g28220	172.132	47.6862	3.60969	1.85188	1.39995e-08	Transferase family
LOC_Os02g37300	379.934	107.021	3.55008	1.82785	4.18659e-14	Heavy-metal-associated domain
LOC_Os06g36850	356.854	101.035	3.53197	1.82047	5.75994e-13	Pyridoxal-phosphate dependent enzyme
LOC_Os03g01120	507.326	143.947	3.52439	1.81737	2.19136e-24	E1-E2 ATPase
LOC_Os08g36340	82.0555	23.5078	3.49056	1.80346	0.000464092	K+ potassium transporter
LOC_Os09g23620	52.5702	15.0918	3.48336	1.80048	0.0225009	Myb-like DNA-binding domain
LOC_Os03g46454	339.498	97.506	3.48182	1.79984	7.55911e-14	ZIP Zinc transporter
LOC_Os12g04690	168.816	48.9176	3.45104	1.78703	0.00929298	Domain of unknown function
LOC_Os04g48350	131.724	38.4043	3.42994	1.77818	0.00167389	AP2 domain
LOC_Os01g70850	1439.5	420.018	3.42724	1.77705	2.35304e-25	Alpha/beta hydrolase family
LOC_Os05g12400	796.625	232.827	3.42152	1.77464	2.20906e-13	BURP domain
LOC_Os09g25070	699.3	206.323	3.38935	1.76101	3.64653e-06	WRKY DNA -binding domain
LOC_Os03g05750	564.446	167.779	3.36423	1.75028	1.56517e-24	Heavy-metal-associated domain
LOC_Os01g12130	127.966	38.1459	3.35465	1.74616	3.41715e-08	Sugar efflux transporter for intercellular exchange
LOC_Os12g31200	181.438	54.5727	3.3247	1.73323	0.00218986	NB-ARC domain
LOC_Os03g32490	1104.16	334.565	3.30029	1.72259	4.07512e-19	Protein of unknown function (DUF1230)
LOC_Os03g05700	118.029	36.0711	3.27211	1.71022	4.343e-06	Testicular haploid expressed repeat
LOC_Os03g15320	535.018	163.524	3.27179	1.71008	9.73008e-06	Glyoxal oxidase N-terminus
LOC_Os04g58050	188.667	57.8389	3.26195	1.70573	7.95061e-11	Protein of unknown function (DUF1668)
LOC_Os06g16160	187.467	57.5886	3.25528	1.70278	7.04716e-11	GDSL/SGNH-like Acyl-Esterase family found in Pmr5 and Cas1p
LOC_Os09g04380	105.796	32.613	3.24399	1.69777	2.06247e-05	AbgT putative transporter family
LOC_Os04g58070	175.02	54.2809	3.22433	1.689	8.13886e-07	Xylanase inhibitor C-terminal
LOC_Os09g27580	312.54	96.9578	3.22347	1.68861	0.00874918	K+ potassium transporter
LOC_Os12g24390	378.337	117.714	3.21403	1.68438	0.00778606	von Willebrand factor type A domain
LOC_Os08g31890	68.3781	21.319	3.20739	1.6814	0.000172194	Protein of unknown function (DUF1262)
LOC_Os02g57740	106.123	33.4244	3.175	1.66676	1.53573e-06	Sin3 binding region of histone deacetylase complex subunit SAP30
LOC_Os04g54220	463.704	146.072	3.17448	1.66652	5.74498e-13	Domain of unknown function (DUF4650)
LOC_Os06g34060	33.504	10.5656	3.17104	1.66496	0.0198269	GDSL/SGNH-like Acyl-Esterase family found in Pmr5 and Cas1p
LOC_Os02g32590	1908.39	604.716	3.15584	1.65803	1.23202e-07	HSF-type DNA-binding
LOC_Os04g54230	1023.81	325.799	3.14246	1.65189	2.70737e-19	Wound-induced protein
LOC_Os07g34670	354.398	112.938	3.13799	1.64984	4.86784e-09	Peroxidase
LOC_Os03g15340	1755.03	563.605	3.11393	1.63874	9.76337e-09	Plastocyanin-like domain
LOC_Os01g72150	393.669	126.55	3.11079	1.63728	2.88868e-14	Glutathione S-transferase, N-terminal domain
LOC_Os02g09990	123.538	39.8269	3.10187	1.63314	3.35617e-07	Domain of unknown function (DUF4228)
LOC_Os01g09220	677.077	218.294	3.10168	1.63305	5.70307e-09	DDE superfamily endonuclease
LOC_Os04g56900	39.3948	12.7152	3.09824	1.63145	0.0355331	Transferase family
LOC_Os12g39170	57.0021	18.5234	3.0773	1.62167	0.00126793	Serine carboxypeptidase
LOC_Os11g05614	243.499	79.4436	3.06505	1.61591	1.40956e-07	No apical meristem (NAM) protein
LOC_Os01g12070	1392.86	458.324	3.03902	1.60361	4.36897e-27	Glycosyl hydrolase family 9
LOC_Os06g08640	1672.02	552.292	3.02741	1.59809	3.09587e-34	Transferase family
LOC_Os03g13390	3179.15	1051.16	3.02443	1.59666	1.24642e-08	Aldo/keto reductase family
LOC_Os01g60640	62.2602	20.5888	3.02399	1.59645	0.00232453	WRKY DNA -binding domain
LOC_Os01g04440	40.641	13.4423	3.02336	1.59615	0.012028	Wall-associated receptor kinase galacturonan-binding
LOC_Os06g34560	85.735	28.4827	3.01007	1.5898	0.00106294	Ring finger domain
LOC_Os08g43490	1412.23	469.877	3.00552	1.58762	5.3285e-09	DnaJ domain
LOC_Os07g37290	37.6562	12.5324	3.00471	1.58722	0.015408	Wound-induced protein
LOC_Os06g48010	689.033	231.002	2.98279	1.57666	3.59746e-12	Peroxidase
LOC_Os01g50420	261.02	88.1718	2.96036	1.56577	0.00085609	Protein kinase domain
LOC_Os05g08860	96.1526	32.4815	2.96023	1.56571	0.000231521	Insulin-induced protein (INSIG)
LOC_Os01g03890	529.193	179.119	2.95442	1.56288	8.33663e-09	Protein of unknown function DUF260
LOC_Os09g11970	98.1925	33.3791	2.94173	1.55667	1.89433e-05	Subunit 17 of Mediator complex
LOC_Os08g31670	103.479	35.1816	2.94128	1.55644	0.000125298	Major Facilitator Superfamily
LOC_Os03g21960	1548.86	526.972	2.93917	1.55541	8.73341e-28	Aminotransferase class-III
LOC_Os10g02750	255.488	87.1158	2.93274	1.55225	6.94491e-12	Calcineurin-like phosphoesterase
LOC_Os12g18410	588.509	201.864	2.91537	1.54368	3.79307e-16	Rhodopsin-like GPCR transmembrane domain
LOC_Os08g32960	984.195	338.782	2.9051	1.53859	3.11414e-05	Endonuclease/Exonuclease/phosphatase family
LOC_Os11g44380	610.112	211.32	2.88715	1.52964	2.14034e-20	Protein of unknown function (DUF3736)
LOC_Os04g37650	283.252	98.2273	2.88364	1.52789	1.36019e-06	Xyloglucan fucosyltransferase
LOC_Os02g37290	191.94	66.6162	2.88128	1.52671	1.5055e-06	Heavy-metal-associated domain
LOC_Os06g22020	44.9831	15.6813	2.86858	1.52034	0.0119363	Cytochrome P450
LOC_Os08g36040	556.785	195.368	2.84993	1.51093	3.58855e-19	Family of unknown function (DUF716)
LOC_Os06g46970	1754.92	616.49	2.84663	1.50925	2.67598e-14	Wound-induced protein
LOC_Os05g09440	2093.28	737.04	2.84011	1.50595	1.30101e-20	Malic enzyme, NAD binding domain
LOC_Os02g46100	36.175	12.7779	2.83107	1.50135	0.0292388	Ring finger domain
LOC_Os06g40570	44.6434	15.8078	2.82414	1.49781	0.0118365	C2 domain
LOC_Os11g45330	35.1947	12.5089	2.81358	1.49241	0.0351672	NB-ARC domain
LOC_Os10g39390	158.372	56.4021	2.80792	1.4895	1.14163e-07	Xylanase inhibitor N-terminal
LOC_Os01g02270	101.188	36.0762	2.80485	1.48792	5.29613e-05	Ulp1 protease family, C-terminal catalytic domain
LOC_Os01g21640	80.2259	28.6984	2.79548	1.4831	0.00316901	Tachylectin
LOC_Os08g35600	304.84	109.465	2.78482	1.47758	2.95956e-08	Protein tyrosine kinase
LOC_Os09g04360	137.893	49.689	2.77511	1.47255	1.03674e-06	Protein of unknown function (DUF3810)
LOC_Os06g19010	234.489	84.5325	2.77395	1.47194	2.19756e-05	Domain of unknown function
LOC_Os01g48660	74.2909	26.8642	2.76543	1.4675	0.0305991	Protein of unknown function (DUF2921)
LOC_Os11g04830	451.455	163.271	2.76506	1.46731	2.32536e-05	Domain of unknown function
LOC_Os02g55610	563.361	204.125	2.75988	1.46461	2.12804e-13	Domain of unknown function (DUF4192)
LOC_Os02g15020	110.702	40.2081	2.75324	1.46113	1.69403e-05	Ring finger domain
LOC_Os02g46210	595.986	216.786	2.74919	1.45901	1.39514e-13	Protein of unknown function (DUF581)
LOC_Os12g36490	315.474	115.681	2.72711	1.44737	2.19578e-08	Serpentine type 7TM GPCR chemoreceptor Srw
LOC_Os06g23140	213.312	78.4239	2.71999	1.4436	0.000142144	Copper amine oxidase, enzyme domain
LOC_Os04g47360	333.922	122.896	2.7171	1.44207	8.46939e-13	Prolyl oligopeptidase, N-terminal beta-propeller domain
LOC_Os01g01650	391.326	144.187	2.71402	1.44043	1.0593e-12	NmrA-like family
LOC_Os09g17152	165.629	61.0999	2.71078	1.43871	0.00346417	F-box-like This is an F-box-like family
LOC_Os07g36690	59.3427	22.0145	2.69562	1.43062	0.00395294	Cellulose synthase
LOC_Os06g03670	205.428	76.2464	2.69427	1.42989	1.15698e-05	AP2 domain
LOC_Os11g41650	649.695	241.546	2.68974	1.42747	7.50044e-19	Adenylylsulphate kinase
LOC_Os05g35830	364.595	135.569	2.68938	1.42727	1.60077e-10	Protein of unknown function (DUF1218)
LOC_Os01g46720	2501.67	930.33	2.68902	1.42708	2.75614e-31	Protein kinase domain
LOC_Os06g49000	586.216	218.715	2.68028	1.42238	4.08562e-13	Domain of unknown function (DUF4220)
LOC_Os08g07200	130.282	48.6773	2.67644	1.42032	9.46406e-06	UDP-glucoronosyl and UDP-glucosyl transferase
LOC_Os06g42680	36.7647	13.7567	2.6725	1.41819	0.035841	Phytosulfokine precursor protein (PSK)
LOC_Os03g47530	120.564	45.1186	2.67216	1.41801	0.00102696	Glycosyl transferase family 8
LOC_Os06g08620	53.0734	19.8821	2.66941	1.41652	0.00772389	Reversibly glycosylated polypeptide
LOC_Os10g07160	267.389	100.365	2.66416	1.41368	1.8307e-10	zinc-binding in reverse transcriptase
LOC_Os05g31620	746.66	280.796	2.65909	1.41093	5.27631e-11	EF-hand domain pair
LOC_Os11g39010	103.823	39.1109	2.65457	1.40848	0.000629482	rRNA small subunit methyltransferase G
LOC_Os11g10590	1236.68	467.261	2.64666	1.40417	1.34737e-09	Protein of unknown function (DUF1218)
LOC_Os09g15560	261.061	98.7964	2.64242	1.40186	4.32669e-09	F-box-like This is an F-box-like family
LOC_Os01g62830	192.487	73.1148	2.63267	1.39653	2.51925e-06	Domain of unknown function (DUF4498)
LOC_Os04g02550	60.4333	22.9747	2.63043	1.3953	0.00351742	Serpentine type 7TM GPCR chemoreceptor Srd
LOC_Os01g40499	231.487	88.0975	2.62763	1.39376	1.18988e-07	Protein kinase domain
LOC_Os07g45480	46.8632	17.8701	2.62244	1.39091	0.0149291	NADH-ubiquinone/plastoquinone oxidoreductase chain 6
LOC_Os01g44340	50.4413	19.2691	2.61773	1.38832	0.0292514	Pectinesterase
LOC_Os03g47810	35.7484	13.6581	2.61738	1.38812	0.0464852	Nodulin-like
LOC_Os01g67820	297.127	113.736	2.61242	1.38539	3.75235e-08	Exo70 exocyst complex subunit
LOC_Os04g54300	3169.64	1214.42	2.60999	1.38405	6.90361e-18	Wound-induced protein
LOC_Os09g30414	102.49	39.3062	2.60748	1.38266	0.00141439	Xylanase inhibitor N-terminal
LOC_Os01g33869	317.194	121.659	2.60723	1.38252	2.32521e-09	E3 ubiquitin-protein ligase UBR4
LOC_Os10g30410	138.808	53.3709	2.60081	1.37896	0.00024732	Cytochrome P450
LOC_Os10g08280	100.053	38.5307	2.59672	1.37669	0.000323063	Core-2/I-Branching enzyme
LOC_Os12g29500	69.5839	26.7986	2.59655	1.3766	0.00195692	Proline-rich 19
LOC_Os10g20260	62.6778	24.1425	2.59615	1.37638	0.00829456	Cellulose synthase
LOC_Os01g32770	4555.11	1756.38	2.59346	1.37488	1.5738e-12	Protein of unknown function DUF260
LOC_Os02g01220	2235.46	865.928	2.58158	1.36825	4.27824e-09	Rhodanese-like domain
LOC_Os08g08090	408.432	158.483	2.57713	1.36577	3.43772e-09	Wound-induced protein
LOC_Os10g22730	376.032	146.32	2.56993	1.36173	7.52743e-07	Papain family cysteine protease
LOC_Os06g14180	205.892	80.4822	2.55824	1.35515	4.98263e-05	Expressed protein
LOC_Os04g54210	360.216	140.866	2.55715	1.35454	1.49775e-08	Wound-induced protein
LOC_Os08g13270	86.5039	33.878	2.55339	1.35242	0.00634157	Exo70 exocyst complex subunit
LOC_Os04g34230	58.542	22.9275	2.55335	1.35239	0.00686554	Ring finger domain
LOC_Os01g09260	169.458	66.8492	2.53493	1.34195	7.55399e-07	Cytokinin dehydrogenase 1, FAD and cytokinin binding
LOC_Os06g29470	115.957	45.7931	2.5322	1.34039	0.000689331	Peroxidase
LOC_Os04g57130	485.459	191.975	2.52876	1.33843	2.94977e-12	Dirigent-like protein
LOC_Os07g44590	1271.03	503.913	2.52232	1.33475	1.7263e-15	Peroxidase
LOC_Os08g39850	568.25	225.941	2.51503	1.33058	0.00144116	Lipoxygenase
LOC_Os04g27980	214.756	85.4512	2.5132	1.32953	0.000156555	Glycosyl hydrolases family 18
LOC_Os11g44700	67.5554	27.1049	2.49237	1.31752	0.0434842	Calmodulin binding protein-like
LOC_Os07g38750	92.3284	37.0456	2.49229	1.31747	0.00263555	AP2 domain
LOC_Os06g02520	449.301	181.467	2.47595	1.30798	0.000537842	Mitotic checkpoint protein
LOC_Os01g06220	587.192	237.191	2.4756	1.30778	2.82649e-13	alpha/beta hydrolase fold
LOC_Os04g36740	338.026	136.668	2.47334	1.30646	2.63549e-05	Ankyrin repeats (3 copies)
LOC_Os08g44230	1034.62	419.222	2.46796	1.30332	1.18306e-05	DHHC palmitoyltransferase
LOC_Os11g30060	48.5623	19.7086	2.46402	1.30101	0.0220451	NB-ARC domain
LOC_Os11g48060	1177.08	479.768	2.45344	1.29481	3.14248e-13	Multicopper oxidase
LOC_Os01g27050	179.776	73.3032	2.45249	1.29425	8.63033e-05	Flavin-binding monooxygenase-like
LOC_Os07g35560	1939.94	792.682	2.44732	1.2912	2.21321e-09	Glycosyl hydrolases family 17
LOC_Os12g43580	288.039	117.926	2.44254	1.28838	1.72962e-09	Herpes virus major outer envelope glycoprotein (BLLF1)
LOC_Os07g18154	166.171	68.3389	2.43158	1.28189	2.14182e-06	FAD binding domain in molybdopterin dehydrogenase
LOC_Os01g11790	93.4718	38.5352	2.42562	1.27836	0.000648433	GDSL-like Lipase/Acylhydrolase
LOC_Os01g72370	2977.35	1231.37	2.41792	1.27376	1.14449e-21	Domain of unknown function (DUF4228)
LOC_Os09g30418	12221.5	5070.52	2.41032	1.26922	1.21023e-30	Hsp90 protein
LOC_Os02g42780	52.0937	21.6159	2.40997	1.26902	0.0200989	Legume lectin domain
LOC_Os05g31550	374.738	155.621	2.40802	1.26784	2.12456e-06	NB-ARC domain
LOC_Os12g38270	2366.85	983.264	2.40714	1.26732	1.76363e-12	Metallothionein
LOC_Os04g57870	3487.26	1450.48	2.40421	1.26556	1.16739e-16	Protein of unknown function (DUF789)
LOC_Os02g03120	245.435	102.158	2.40251	1.26454	7.49265e-06	Glycosyl hydrolase family 9
LOC_Os09g12480	150.539	62.7024	2.40085	1.26355	1.69342e-05	Ankyrin repeats (3 copies)
LOC_Os05g47700	6317.41	2635.4	2.39713	1.26131	9.83149e-19	Protease inhibitor/seed storage/LTP family
LOC_Os08g22604	534.705	223.298	2.39458	1.25977	1.84258e-09	Protein of unknown function (DUF1431)
LOC_Os03g54000	3866.51	1621.68	2.38425	1.25354	6.38014e-21	OPT oligopeptide transporter protein
LOC_Os08g35580	46.9907	19.7148	2.38352	1.2531	0.0320346	IS66 Orf2 like protein
LOC_Os04g24700	149.007	62.6527	2.37831	1.24993	1.54479e-05	NB-ARC domain
LOC_Os08g07620	45.2534	19.0286	2.37818	1.24986	0.0391416	Anti-Mullerian hormone, N terminal region
LOC_Os01g47930	56.5166	23.7985	2.3748	1.24781	0.0156906	Herpesvirus dUTPase protein
LOC_Os07g35350	530.761	223.846	2.3711	1.24556	1.62515e-09	Glycosyl hydrolases family 17
LOC_Os02g04130	389.81	164.642	2.36763	1.24344	1.43395e-07	Protein of unknown function (DUF1645)
LOC_Os05g01790	364.411	153.955	2.367	1.24306	1.31552e-10	Plant protein of unknown function (DUF868)
LOC_Os01g31050	465.021	196.67	2.36447	1.24152	2.94016e-12	ICEA Protein
LOC_Os04g49670	1563.4	664.057	2.35431	1.23531	1.12988e-13	Protein of unknown function (DUF581)
LOC_Os10g38340	722.35	307.114	2.35206	1.23392	2.72371e-10	Glutathione S-transferase, N-terminal domain
LOC_Os05g49620	231.523	98.5311	2.34974	1.2325	3.5262e-05	WRKY DNA -binding domain
LOC_Os08g07380	688.005	293.415	2.34482	1.22948	1.84258e-09	NB-ARC domain
LOC_Os01g11760	399.867	171.064	2.33753	1.22498	9.84495e-05	GDSL-like Lipase/Acylhydrolase
LOC_Os09g04384	450.323	192.969	2.33366	1.22259	9.81149e-12	Nucleocapsid protein N
LOC_Os03g25370	1298.38	556.697	2.3323	1.22175	5.4022e-11	Peroxidase
LOC_Os04g11040	1180.38	506.355	2.33114	1.22103	5.98077e-15	ALG6, ALG8 glycosyltransferase family
LOC_Os01g50590	69.4499	29.8898	2.32353	1.21632	0.0233928	Cytochrome P450
LOC_Os09g34270	88.0007	37.8941	2.32228	1.21554	0.00444282	UDP-glucoronosyl and UDP-glucosyl transferase
LOC_Os08g08960	50.5968	21.8018	2.32076	1.2146	0.0332969	Cupin
LOC_Os04g49900	453.551	195.631	2.31839	1.21313	9.01696e-11	ABC transporter transmembrane region
LOC_Os11g32620	184.175	79.9631	2.30325	1.20367	3.82902e-06	Chalcone and stilbene synthases, N-terminal domain
LOC_Os06g39230	179.481	78.1889	2.29547	1.19879	0.000750997	Aldehyde dehydrogenase family
LOC_Os11g32650	240.59	104.812	2.29545	1.19877	0.00430408	Chalcone and stilbene synthases, N-terminal domain
LOC_Os04g02754	441.976	193.073	2.28916	1.19482	4.53893e-11	Amidase
LOC_Os02g18540	175.028	76.5031	2.28786	1.194	8.18781e-06	PLAC8 family
LOC_Os02g05410	156.635	68.4795	2.28732	1.19366	0.000205532	Splicing factor 3B subunit 1
LOC_Os01g56235	56.2492	24.6129	2.28535	1.19242	0.0244872	Arrestin_N terminal like
LOC_Os01g50400	79.6888	34.9628	2.27925	1.18856	0.00471572	Protein kinase domain
LOC_Os04g56120	61.521	27.0038	2.27824	1.18792	0.0435737	Protein kinase domain
LOC_Os04g27060	496.094	217.935	2.27634	1.18672	1.16032e-07	Aldo/keto reductase family
LOC_Os07g01904	1077.37	473.998	2.27294	1.18456	3.00436e-17	EpsG family
LOC_Os11g44300	253.829	111.773	2.27094	1.18329	8.07658e-06	Protein of unknown function (DUF745)
LOC_Os11g16400	99.543	43.8666	2.26922	1.1822	0.00294014	Plant protein of unknown function (DUF936)
LOC_Os02g33060	356.045	156.988	2.26798	1.18141	7.04131e-08	Olfactory receptor
LOC_Os08g14850	329.381	145.41	2.26519	1.17963	5.07928e-09	NB-ARC domain
LOC_Os05g12280	295.957	130.784	2.26295	1.1782	2.38114e-08	Nuclear transition protein 2
LOC_Os02g13290	170.636	75.4507	2.26156	1.17732	0.000123251	Putative Phosphatase
LOC_Os06g05410	49.229	21.7926	2.25898	1.17567	0.0393097	Tymovirus 45/70Kd protein
LOC_Os04g37970	337.637	149.607	2.25682	1.17429	3.97297e-09	Sugar (and other) transporter
LOC_Os10g04290	698.316	309.619	2.2554	1.17338	5.01126e-14	Transposase family tnp2
LOC_Os11g06990	47.847	21.2205	2.25476	1.17297	0.0415896	Domain of unknown function (DUF4220)
LOC_Os05g04240	412.169	182.843	2.25423	1.17263	3.96383e-06	GDSL-like Lipase/Acylhydrolase
LOC_Os05g47960	101.399	44.9984	2.25338	1.17209	0.0145491	Domain of unknown function (DUF4228)
LOC_Os07g15460	1495.9	668.451	2.23786	1.16212	1.84908e-15	Natural resistance-associated macrophage protein
LOC_Os05g47790	595.098	266.173	2.23576	1.16076	2.86969e-08	Domain of unknown function (DUF4378)
LOC_Os07g34110	1050.02	469.91	2.23452	1.15996	1.30386e-16	EamA-like transporter family
LOC_Os02g47510	65.8614	29.4895	2.23339	1.15923	0.0127432	Retinal pigment epithelial membrane protein
LOC_Os12g41510	95.3149	42.6924	2.2326	1.15872	0.0411479	Protein kinase domain
LOC_Os06g12180	325.194	145.79	2.23057	1.15741	0.00179759	Jacalin-like lectin domain
LOC_Os12g26290	580.17	260.322	2.22866	1.15618	0.000650667	alpha-DOX2, putative, expressed
LOC_Os01g43774	311.304	139.763	2.22738	1.15535	3.65742e-06	Cytochrome P450
LOC_Os09g21710	125.515	56.4392	2.22389	1.15309	0.00324883	AN1-like Zinc finger
LOC_Os11g36719	377.157	169.647	2.22319	1.15263	1.65453e-09	Lipoxygenase
LOC_Os04g52800	327.95	147.886	2.21759	1.14899	1.68458e-06	Expressed protein
LOC_Os11g15624	1181.75	532.912	2.21754	1.14896	6.94491e-12	Protein of unknown function (DUF4551)
LOC_Os10g39300	920.369	415.37	2.21578	1.14781	0.000909402	Xylanase inhibitor N-terminal
LOC_Os05g46760	155.035	70.1413	2.21032	1.14426	0.00039986	Protein kinase domain
LOC_Os05g39800	146.738	66.5084	2.20631	1.14164	9.36785e-05	Nodulin-like
LOC_Os06g21570	136.132	61.924	2.19838	1.13644	0.00149258	Glycosyl hydrolase family 1
LOC_Os08g28880	775.863	353.578	2.19432	1.13377	0.00500435	Patatin-like phospholipase
LOC_Os06g19170	120.465	55.1109	2.18587	1.12821	0.000521713	Domain of unknown function
LOC_Os01g49830	2148.51	984.664	2.18198	1.12564	4.75925e-19	B3 DNA binding domain
LOC_Os07g01214	311.254	142.697	2.18122	1.12514	4.33955e-08	K+ potassium transporter
LOC_Os03g03890	88.0103	40.3724	2.17996	1.1243	0.00444774	Protein kinase domain
LOC_Os01g07890	184.352	84.6313	2.17829	1.1232	1.8516e-05	Mitovirus RNA-dependent RNA polymerase
LOC_Os11g42850	89.3857	41.1039	2.17463	1.12077	0.0131586	Protein of unknown function (DUF3615)
LOC_Os03g10440	258.717	119.237	2.16978	1.11755	8.32035e-05	Glycosyl hydrolase family 10
LOC_Os02g44730	274.432	126.572	2.16818	1.11649	0.00401888	Major Facilitator Superfamily
LOC_Os05g48210	280.075	129.286	2.16631	1.11524	1.05542e-06	3-hydroxyacyl-CoA dehydrogenase, NAD binding domain
LOC_Os03g12990	70.2953	32.4567	2.16582	1.11491	0.0139172	Phytosulfokine precursor protein (PSK)
LOC_Os03g18170	166.104	76.7796	2.16339	1.11329	0.000134281	Protein kinase domain
LOC_Os02g45710	600.518	277.898	2.16093	1.11165	0.000302915	Ring finger domain
LOC_Os04g59160	2490.89	1153.16	2.16005	1.11107	1.04255e-19	Peroxidase
LOC_Os03g41390	155.141	71.9848	2.15519	1.10782	0.000119135	C2H2-type zinc finger
LOC_Os12g04340	74.117	34.4186	2.1534	1.10662	0.0125409	Sulfotransferase domain
LOC_Os03g11734	782.6	364.102	2.1494	1.10393	8.59809e-09	MatE The MatE domain
LOC_Os01g62490	1798.82	837.509	2.14782	1.10287	0.000128234	Multicopper oxidase
LOC_Os04g45860	998	466.348	2.14003	1.09763	8.44734e-11	OPT oligopeptide transporter protein
LOC_Os10g39980	3112.33	1455.17	2.13881	1.09681	1.7263e-15	Citrate transporter
LOC_Os01g47900	146.361	68.4471	2.1383	1.09646	0.00390344	Protein kinase domain
LOC_Os04g02730	1892.78	885.779	2.13686	1.09549	5.11613e-18	Dihydrouridine synthase (Dus)
LOC_Os01g04280	836.442	392.242	2.13247	1.09252	1.63339e-05	Calmodulin binding protein-like
LOC_Os12g36750	59.544	27.9571	2.12984	1.09074	0.0346623	GDSL/SGNH-like Acyl-Esterase family found in Pmr5 and Cas1p
LOC_Os03g30250	1236.13	580.876	2.12804	1.08952	1.51381e-09	COBRA-like protein
LOC_Os07g34900	430.432	202.817	2.12227	1.08561	1.4842e-06	Xylanase inhibitor N-terminal
LOC_Os06g18880	615.718	290.251	2.12133	1.08497	3.11869e-10	Domain of unknown function
LOC_Os07g35510	2437.85	1149.53	2.12074	1.08457	4.1159e-17	Glycosyl hydrolases family 17
LOC_Os01g28840	156.534	73.8835	2.11866	1.08315	0.00692345	Voltage-dependent anion channel
LOC_Os08g28570	429.327	202.967	2.11526	1.08083	3.16102e-09	NB-ARC domain
LOC_Os03g61470	757.65	358.245	2.11489	1.08059	2.02614e-12	PLAC8 family
LOC_Os11g05380	773.326	366.377	2.11074	1.07775	0.00276827	Cytochrome P450
LOC_Os04g38220	499.387	236.77	2.10916	1.07667	3.75506e-10	Sugar (and other) transporter
LOC_Os03g41600	94.6315	44.9173	2.10679	1.07505	0.00419118	Protein of unknown function DUF260
LOC_Os06g03165	64.036	30.3976	2.10661	1.07492	0.0253322	Daxx Family
LOC_Os03g37840	518.086	246.186	2.10445	1.07344	5.28513e-10	K+ potassium transporter
LOC_Os04g40140	155.177	73.7564	2.10392	1.07308	0.00026736	No apical meristem (NAM) protein
LOC_Os04g44820	3872.08	1841.43	2.10276	1.07228	6.47701e-18	Zinc finger, C3HC4 type (RING finger)
LOC_Os05g04500	3553.92	1691.04	2.10161	1.0715	1.85728e-05	Peroxidase
LOC_Os06g08610	403.59	192.158	2.1003	1.0706	2.06757e-07	Transferase family
LOC_Os03g61100	113.562	54.0869	2.09963	1.07013	0.00521665	Protein of unknown function (DUF3816)
LOC_Os04g26870	455.428	217.592	2.09304	1.0656	2.03156e-09	Aldo/keto reductase family
LOC_Os07g14820	198.306	94.8783	2.09011	1.06358	0.000153048	NPH3 family
LOC_Os02g49920	81.7335	39.1402	2.08823	1.06228	0.0111554	FAE1/Type III polyketide synthase-like protein
LOC_Os02g57350	447.043	214.22	2.08684	1.06132	0.0231921	Heavy-metal-associated domain
LOC_Os02g38392	591.737	283.733	2.08554	1.06042	2.57963e-06	Leucine rich repeat
LOC_Os03g51740	429.221	205.814	2.08548	1.06038	1.74628e-05	Aminotransferase class I and II
LOC_Os03g05530	1886.55	904.7	2.08527	1.06024	8.98853e-10	EamA-like transporter family
LOC_Os04g49550	1292.67	621.986	2.07829	1.0554	4.369e-10	Ring finger domain
LOC_Os03g06040	355.648	171.162	2.07784	1.05508	8.69526e-08	Pollen allergen
LOC_Os09g04310	454.404	219.129	2.07369	1.0522	4.30742e-08	Domain of unknown function (DUF4401)
LOC_Os01g46760	137.507	66.3373	2.07284	1.05161	0.000708305	Protein phosphatase 2C
LOC_Os03g18790	235.154	113.454	2.07269	1.0515	0.000178121	PLAC8 family
LOC_Os07g31430	75.4609	36.4108	2.07249	1.05136	0.0160843	Phosphate-induced protein 1 conserved region
LOC_Os08g01140	65.448	31.5889	2.07186	1.05093	0.029361	Eukaryotic cytochrome b561
LOC_Os05g40060	65.1632	31.5107	2.06797	1.04821	0.037792	WRKY DNA -binding domain
LOC_Os01g49410	329.269	159.335	2.06652	1.0472	2.12456e-06	Protein of unknown function (DUF1639)
LOC_Os04g47930	247.263	119.793	2.06408	1.0455	6.53243e-05	Aluminium activated malate transporter
LOC_Os12g35260	58.4954	28.3495	2.06337	1.045	0.0494419	Plasmid protein of unknown function (Plasmid_RAQPRD)
LOC_Os03g62480	150.618	73.1278	2.05965	1.0424	0.000383895	UDP-glucoronosyl and UDP-glucosyl transferase
LOC_Os09g33650	128.638	62.595	2.05509	1.0392	0.00798576	SnoaL-like domain
LOC_Os02g43370	2413.52	1174.66	2.05465	1.03889	1.54682e-16	OPT oligopeptide transporter protein
LOC_Os06g04510	1032.81	502.769	2.05425	1.03861	2.09218e-13	Enolase, C-terminal TIM barrel domain
LOC_Os06g51190	259.194	126.259	2.05287	1.03764	6.27244e-05	Protein of unknown function (DUF707)
LOC_Os09g27010	497.061	242.231	2.05202	1.03704	1.96537e-06	Protein tyrosine kinase
LOC_Os09g23820	402.664	196.361	2.05063	1.03607	4.86054e-05	Cytochrome P450
LOC_Os06g51180	81.413	39.7532	2.04796	1.03419	0.0336932	Protein of unknown function (DUF707)
LOC_Os11g10710	593.936	290.218	2.04651	1.03317	3.85353e-10	Protein kinase domain
LOC_Os12g17160	125.636	61.3957	2.04634	1.03305	0.00187047	Sulfotransferase domain
LOC_Os09g27990	69.6395	34.0466	2.04541	1.03239	0.0283082	Annexin
LOC_Os11g29370	8083.89	3960.74	2.04101	1.02928	8.6458e-10	Class II Aldolase and Adducin N-terminal domain
LOC_Os08g41890	786.848	386.787	2.03432	1.02454	9.56012e-12	Microtubule associated protein (MAP65/ASE1 family)
LOC_Os01g13690	1098.49	540.031	2.03413	1.02441	8.04242e-07	Aminotransferase class IV
LOC_Os08g14109	4029.18	1983.61	2.03124	1.02236	6.93317e-13	Dienelactone hydrolase family
LOC_Os09g32770	89.0716	43.8591	2.03086	1.02209	0.0210872	Membrane transport protein
LOC_Os04g29030	132.068	65.0732	2.02953	1.02115	0.0080437	Alcohol dehydrogenase GroES-like domain
LOC_Os03g07890	1208.39	595.527	2.02911	1.02085	1.07052e-08	Mitochondrial carrier protein
LOC_Os03g60570	129.048	63.6971	2.02597	1.01861	0.031639	C2H2-type zinc finger
LOC_Os12g12290	93.1311	46.0336	2.02311	1.01657	0.00771992	Exostosin family
LOC_Os12g12720	1248.19	616.995	2.02301	1.0165	0.00821589	Jacalin-like lectin domain
LOC_Os12g39710	179.214	88.6071	2.02257	1.01619	0.000154426	Protein of unknown function (DUF1618)
LOC_Os06g48000	79.9781	39.6968	2.01472	1.01058	0.0184266	Peroxidase
LOC_Os05g19600	1414	703.681	2.00943	1.00679	6.83515e-09	Pollen allergen
LOC_Os01g67360	383.042	190.658	2.00906	1.00652	4.76397e-05	Putative S-adenosyl-L-methionine-dependent methyltransferase
LOC_Os10g39260	3171.86	1580.2	2.00725	1.00522	0.000499013	Xylanase inhibitor N-terminal
LOC_Os04g09260	64.2937	32.0315	2.0072	1.00519	0.0391416	Transferase family
LOC_Os07g07450	1672.44	834.442	2.00426	1.00307	2.59674e-06	Enoyl-(Acyl carrier protein) reductase
LOC_Os07g33440	212.464	106.03	2.00381	1.00274	4.82658e-05	Cytochrome P450
LOC_Os03g25030	1726.94	862.08	2.00322	1.00232	7.74557e-15	GDSL-like Lipase/Acylhydrolase
LOC_Os10g05020	789.627	394.21	2.00306	1.00221	2.47035e-09	Cytochrome P450
LOC_Os06g34530	272.206	135.934	2.00248	1.00179	0.000917882	Ring finger domain
Down-regulated
LOC_Os08g39300	142.1	284.342	0.499748	-1.00073	0.00351748	Aminotransferase class-V
LOC_Os04g34580	85.8586	171.985	0.499221	-1.00225	0.0003687	FAD binding domain
LOC_Os11g29840	80.0626	160.562	0.49864	-1.00393	0.0346918	Uncharacterized protein conserved in bacteria (DUF2336)
LOC_Os11g10480	8352.09	16762.5	0.49826	-1.00503	2.23078e-10	Alcohol dehydrogenase GroES-like domain
LOC_Os08g04350	191.118	383.626	0.498189	-1.00523	0.00875738	Plastocyanin-like domain
LOC_Os06g48620	678.516	1361.99	0.49818	-1.00526	6.93807e-15	chorismate binding enzyme
LOC_Os03g63950	160.615	322.404	0.498177	-1.00527	0.00293028	Sigma 54 modulation protein / S30EA ribosomal protein
LOC_Os07g43770	190.333	382.371	0.497772	-1.00644	4.89681e-06	Adenylylsulphate kinase
LOC_Os04g52230	91.8377	184.534	0.497674	-1.00673	0.00559777	Terpene synthase family, metal binding domain
LOC_Os04g33370	91.8629	184.604	0.497622	-1.00688	9.39341e-05	Cytochrome P450
LOC_Os11g14190	510.972	1027.95	0.497079	-1.00845	9.84978e-12	Domain of unknown function (DUF702)
LOC_Os01g53750	162.315	326.874	0.496568	-1.00994	9.83031e-05	Glycosyl hydrolases family 17
LOC_Os10g42960	664.599	1340.5	0.495783	-1.01222	2.16225e-13	Sodium:solute symporter family
LOC_Os12g02380	36.9304	74.5095	0.495646	-1.01262	0.0201573	Elongation factor P (EF-P) KOW-like domain
LOC_Os06g14630	84.8611	171.311	0.495362	-1.01344	0.00303183	GDSL-like Lipase/Acylhydrolase
LOC_Os03g16350	456.898	923.762	0.494606	-1.01565	2.78927e-12	Domain of unknown function (DUF296)
LOC_Os11g37880	59.1651	119.67	0.494401	-1.01625	0.00492565	NB-ARC domain
LOC_Os09g21370	54.8212	110.924	0.494223	-1.01677	0.00390055	Papain family cysteine protease
LOC_Os03g13180	68.1888	137.987	0.494169	-1.01692	0.015211	Peroxidase
LOC_Os01g42234	2005.43	4062.16	0.493685	-1.01834	3.03317e-15	Amino acid permease
LOC_Os01g65920	453.329	921.121	0.492149	-1.02283	3.58575e-12	TUP1-like enhancer of split
LOC_Os10g11140	341.157	694.205	0.491436	-1.02492	1.52018e-11	Phosphoglucomutase/phosphomannomutase, alpha/beta/alpha domain I
LOC_Os04g28250	524.924	1068.38	0.491327	-1.02524	3.59581e-14	Cystatin domain
LOC_Os02g52260	87.8308	178.854	0.491076	-1.02598	0.000589923	CAAD domains of cyanobacterial aminoacyl-tRNA synthetase
LOC_Os01g58760	36.3704	74.0905	0.490891	-1.02652	0.0177611	Basic region leucine zipper
LOC_Os02g43280	93.1393	189.914	0.490428	-1.02789	0.0369212	Aldehyde dehydrogenase family
LOC_Os12g34524	37.5264	76.5608	0.490151	-1.0287	0.0162248	Peroxidase
LOC_Os02g01880	49.9361	101.945	0.489834	-1.02963	0.00377296	Sec63 Brl domain
LOC_Os09g38772	214.993	439.005	0.489729	-1.02994	6.7667e-09	MOSC N-terminal beta barrel domain
LOC_Os02g38240	48.7389	99.7351	0.488683	-1.03303	0.0159261	Rhodanese-like domain
LOC_Os01g21250	1179.88	2422.62	0.487029	-1.03792	0.000140197	Late embryogenesis abundant protein
LOC_Os01g38110	37.4659	76.9592	0.486828	-1.03852	0.0191606	Cytochrome P450
LOC_Os01g51140	115.815	238.34	0.485921	-1.04121	5.27974e-05	Golgi phosphoprotein 3 (GPP34)
LOC_Os01g04120	934.798	1923.8	0.485912	-1.04123	2.06803e-12	C2H2-type zinc finger
LOC_Os01g56690	25.8229	53.2234	0.485179	-1.04341	0.0487169	Protein of unknown function (DUF3984)
LOC_Os04g33630	57.0856	117.702	0.485001	-1.04394	0.00507418	2Fe-2S iron-sulfur cluster binding domain
LOC_Os02g47770	42.3481	87.4203	0.48442	-1.04567	0.00857635	ZF-HD protein dimerization region
LOC_Os11g15010	57.2164	118.206	0.484041	-1.0468	0.00135237	MULE transposase domain
LOC_Os12g44100	32.6391	67.463	0.483807	-1.0475	0.0241112	POT family
LOC_Os02g05830	553.019	1143.96	0.483426	-1.04863	3.25189e-10	Ribulose bisphosphate carboxylase, small chain
LOC_Os06g10750	150.516	312.265	0.482013	-1.05286	0.00602065	EamA-like transporter family
LOC_Os04g02140	157.93	327.659	0.481994	-1.05291	9.21813e-08	E2F/DP family winged-helix DNA-binding domain
LOC_Os03g18030	1052.92	2184.6	0.481973	-1.05298	7.35309e-12	2OG-Fe(II) oxygenase superfamily
LOC_Os07g32590	79.227	164.461	0.481738	-1.05368	0.000105833	Metallopeptidase family M24
LOC_Os04g09654	36.1079	75.0124	0.481359	-1.05482	0.0337791	O-methyltransferase
LOC_Os08g33710	2736.02	5684	0.481355	-1.05483	2.10448e-09	Ribonuclease T2 family
LOC_Os07g34570	4941.9	10318.5	0.478935	-1.0621	1.5382e-21	Thi4 family
LOC_Os04g16722	602.917	1261.73	0.47785	-1.06537	9.70363e-12	Protein of unknown function (DUF2647)
LOC_Os02g57720	1379.76	2889.76	0.477467	-1.06653	2.50756e-13	Major intrinsic protein
LOC_Os08g08990	35.7991	75.0989	0.476693	-1.06887	0.016654	Cupin
LOC_Os05g48790	103.783	217.909	0.476267	-1.07016	5.20981e-05	Protein of unknown function (DUF1431)
LOC_Os02g51470	122.964	258.445	0.475783	-1.07162	9.90233e-07	ATP synthase delta (OSCP) subunit
LOC_Os09g24800	32.3003	68.0073	0.474954	-1.07414	0.0201986	Myb-like DNA-binding domain
LOC_Os04g58800	424.482	894.131	0.474743	-1.07478	4.05306e-08	Ubiquitin-conjugating enzyme
LOC_Os02g39740	43.4653	91.5728	0.474653	-1.07505	0.0322214	Protein of unknown function (DUF1092)
LOC_Os01g12580	30.7393	64.9803	0.473056	-1.07992	0.0181777	Late embryogenesis abundant protein
LOC_Os05g13520	83.3769	176.499	0.472392	-1.08194	0.0420101	ABC-2 type transporter
LOC_Os03g13520	132.379	280.444	0.472035	-1.08303	2.33691e-07	Endonuclease/Exonuclease/phosphatase family
LOC_Os03g36540	167.486	354.829	0.472018	-1.08309	1.6213e-06	AAA domain
LOC_Os02g02910	124.3	263.825	0.471146	-1.08575	5.72277e-07	Pathogenicity factor
LOC_Os03g37411	102.375	217.676	0.470311	-1.08831	1.6539e-05	MatE The MatE domain
LOC_Os12g37510	67.8486	144.668	0.468997	-1.09235	0.0023315	UDP-glucoronosyl and UDP-glucosyl transferase
LOC_Os09g36080	27.5633	58.7799	0.468924	-1.09257	0.0284838	Cytochrome P450
LOC_Os11g27795	29.5563	63.1981	0.467677	-1.09641	0.0193063	Protein of unknown function (DUF986)
LOC_Os03g58290	98.8831	211.613	0.467283	-1.09763	0.0477049	Tryptophan synthase alpha chain
LOC_Os08g35860	388.233	831.506	0.466904	-1.0988	0.00133892	Cytokinin dehydrogenase 1, FAD and cytokinin binding
LOC_Os06g04350	89.6799	192.21	0.466573	-1.09983	1.4587e-05	Protein of unknown function (DUF3615)
LOC_Os10g42780	105.756	226.822	0.46625	-1.10082	2.32854e-06	LrgB-like family
LOC_Os04g34180	31.9991	68.6642	0.466023	-1.10153	0.0139294	Mediator complex subunit 23
LOC_Os03g42630	86.8162	186.526	0.465438	-1.10334	1.34232e-05	No apical meristem (NAM) protein
LOC_Os06g02390	24.4567	52.5471	0.465424	-1.10338	0.041774	ADP-ribosylation factor family
LOC_Os04g53490	48.9886	105.305	0.465209	-1.10405	0.00151877	Lipocalin-like domain
LOC_Os11g04030	107.381	233.037	0.460787	-1.11783	9.12522e-07	Major Facilitator Superfamily
LOC_Os01g08220	67.0291	145.661	0.460171	-1.11976	0.000106238	2OG-Fe(II) oxygenase superfamily
LOC_Os01g52170	90.693	197.093	0.460154	-1.11981	0.0012889	ParA/MinD ATPase like
LOC_Os03g52130	29.3762	63.9093	0.459655	-1.12138	0.0156178	Mycobacterial cell wall arabinan synthesis protein
LOC_Os07g39750	172.155	374.878	0.45923	-1.12271	9.48833e-05	GDSL-like Lipase/Acylhydrolase
LOC_Os03g59300	126.946	276.772	0.458667	-1.12448	8.98563e-06	Protein of unknown function (DUF642)
LOC_Os08g10290	824.71	1800.58	0.458023	-1.12651	1.82263e-20	Di-glucose binding within endoplasmic reticulum
LOC_Os06g41810	229.024	500.187	0.457878	-1.12697	1.46589e-11	NAD dependent epimerase/dehydratase family
LOC_Os10g10170	104.28	227.845	0.457677	-1.1276	8.25651e-07	PPR repeat family
LOC_Os09g24820	57.244	125.137	0.457453	-1.12831	0.000358175	ZF-HD protein dimerization region
LOC_Os06g47640	123.568	270.367	0.457037	-1.12962	8.46974e-05	EF-hand domain pair
LOC_Os08g27010	35.2471	77.1767	0.456706	-1.13066	0.0055114	Protein of unknown function (DUF2854)
LOC_Os03g02830	63.5259	139.155	0.456513	-1.13127	0.00193656	LEM3 (ligand-effect modulator 3) family / CDC50 family
LOC_Os09g23140	336.419	737.083	0.456419	-1.13157	3.49341e-11	Endonuclease/Exonuclease/phosphatase family
LOC_Os07g41310	160.096	351.123	0.455954	-1.13304	5.98289e-05	COBRA-like protein
LOC_Os03g15870	80.7949	177.783	0.454458	-1.13778	1.57945e-05	Ribosomal protein L4/L1 family
LOC_Os02g42380	25.419	55.933	0.454454	-1.13779	0.0360821	TCP family transcription factor
LOC_Os08g40930	402.518	885.724	0.454451	-1.1378	7.64972e-16	Carbohydrate-binding module 48 (Isoamylase N-terminal domain)
LOC_Os10g31460	38.6336	85.2827	0.453006	-1.1424	0.0235687	Fatty acid hydroxylase superfamily
LOC_Os05g04550	807.671	1783.32	0.452903	-1.14273	5.30121e-05	Protein kinase domain
LOC_Os03g47610	360.058	795.312	0.452725	-1.14329	7.30783e-06	ThiC family
LOC_Os02g01700	134.207	297.284	0.451444	-1.14738	1.52273e-07	Ring finger domain
LOC_Os01g52110	1771.75	3932.7	0.450516	-1.15035	3.22438e-19	CHY zinc finger
LOC_Os01g11160	789.024	1752.72	0.450171	-1.15146	1.57631e-20	Amino acid permease
LOC_Os08g37130	44.9909	100.106	0.449434	-1.15382	0.00165491	short chain dehydrogenase
LOC_Os03g51010	61.9418	138.467	0.447339	-1.16056	7.36471e-05	Putative lysophospholipase
LOC_Os12g05870	73.5079	164.441	0.447016	-1.1616	0.00336837	Cupin
LOC_Os05g27100	99.4732	222.873	0.446323	-1.16384	0.00108501	Heavy-metal-associated domain
LOC_Os01g12560	114.287	256.116	0.446232	-1.16413	1.23559e-07	Ketopantoate hydroxymethyltransferase
LOC_Os06g47940	36.2957	81.3826	0.445988	-1.16492	0.00390344	NifU-like domain
LOC_Os11g32100	31.2914	70.169	0.445944	-1.16507	0.03174	Helix-loop-helix DNA-binding domain
LOC_Os02g12440	75.0805	168.388	0.445877	-1.16528	1.14288e-05	Protein kinase domain
LOC_Os06g27590	33.3293	74.7968	0.445598	-1.16618	0.0201853	Myc target protein 1
LOC_Os06g03860	1349.25	3028.16	0.445569	-1.16628	6.10884e-25	SPX domain
LOC_Os06g02420	806.384	1810.09	0.445493	-1.16652	4.96927e-21	Protein of unknown function (DUF1138)
LOC_Os10g28970	22.1726	49.811	0.445133	-1.16769	0.0354568	BTB/POZ domain
LOC_Os08g01780	114.301	256.801	0.445096	-1.16781	8.66111e-08	AUX/IAA family
LOC_Os01g66600	53.8319	120.967	0.445012	-1.16808	0.000251178	CRISPR-associated protein (Cas_Csy1)
LOC_Os02g38020	69.8535	157.345	0.443952	-1.17152	0.000696835	Phosphate transporter family
LOC_Os05g45070	24.9723	56.2643	0.443838	-1.17189	0.0243283	Late embryogenesis abundant protein
LOC_Os07g05740	330.889	745.783	0.44368	-1.17241	8.32184e-11	Protein kinase domain
LOC_Os01g66230	49.4401	111.49	0.443449	-1.17316	0.000500519	zinc-binding in reverse transcriptase
LOC_Os02g39730	41.9681	94.6527	0.44339	-1.17335	0.00142345	ADAM cysteine-rich
LOC_Os01g45470	1137.98	2566.9	0.443327	-1.17356	1.4267e-19	DnaJ central domain
LOC_Os10g38090	254.973	575.866	0.442765	-1.17539	8.84253e-12	Cytochrome P450
LOC_Os01g20120	284.124	643.607	0.441455	-1.17966	1.45335e-12	Protein of unknown function (DUF789)
LOC_Os03g21060	113.189	257.662	0.439294	-1.18674	1.21939e-07	No apical meristem (NAM) protein
LOC_Os01g61610	49.2556	112.125	0.43929	-1.18675	0.0434056	non-haem dioxygenase in morphine synthesis N-terminal
LOC_Os08g36250	20.6921	47.1166	0.439168	-1.18715	0.039567	MatK/TrnK amino terminal region
LOC_Os06g14324	25.8356	58.8349	0.43912	-1.18731	0.014111	Caleosin related protein
LOC_Os11g02400	179.473	409.331	0.438453	-1.18951	0.0196462	Protease inhibitor/seed storage/LTP family
LOC_Os02g26014	92.0929	210.28	0.437954	-1.19115	0.00362667	Terpene synthase, N-terminal domain
LOC_Os01g14630	49.3744	112.946	0.43715	-1.1938	0.00085782	Polyprenyl synthetase
LOC_Os07g05720	209.691	481.232	0.435739	-1.19846	1.68693e-12	TCP family transcription factor
LOC_Os08g02030	49.8207	114.707	0.43433	-1.20314	0.000205532	Transferase family
LOC_Os06g09610	83.2959	192.175	0.433438	-1.2061	3.78104e-05	AhpC/TSA family
LOC_Os12g12514	41.1884	95.1815	0.432736	-1.20844	0.000947678	Zinc-binding dehydrogenase
LOC_Os04g51820	99.5096	230.227	0.432224	-1.21015	3.6993e-06	Cation transport protein
LOC_Os12g02060	57.5474	133.167	0.432143	-1.21042	5.10785e-05	Peroxidase
LOC_Os07g02910	18.823	43.5615	0.432102	-1.21055	0.0407947	F-box-like
LOC_Os07g04960	46.5134	107.691	0.431914	-1.21118	0.000263112	Domain of unknown function (DUF222)
LOC_Os02g54980	135.87	315.237	0.43101	-1.21421	1.29638e-09	Pheophorbide a oxygenase
LOC_Os03g58350	25.3857	58.9016	0.430985	-1.21429	0.0346484	AUX/IAA family
LOC_Os06g44300	178.263	414.427	0.430143	-1.21711	8.7025e-07	WAX2 C-terminal domain
LOC_Os04g34390	50.0429	116.391	0.429956	-1.21774	0.000145056	Protein kinase domain
LOC_Os11g03230	45.0424	104.831	0.429666	-1.21871	0.000458156	GDA1/CD39 (nucleoside phosphatase) family
LOC_Os01g43280	68.2641	158.994	0.42935	-1.21977	2.79715e-05	UDP-glucoronosyl and UDP-glucosyl transferase
LOC_Os12g08730	178.424	416.193	0.428706	-1.22194	1.12291e-08	Thioredoxin
LOC_Os07g08160	49.6723	115.933	0.428456	-1.22278	0.00193365	Chlorophyll A-B binding protein
LOC_Os08g40690	244.719	571.54	0.428176	-1.22373	2.1526e-05	Glycosyl hydrolases family 18
LOC_Os07g02360	28.4827	66.5841	0.427771	-1.22509	0.0165084	Domain of unknown function (DUF4356)
LOC_Os10g39660	25.0278	58.5715	0.427304	-1.22667	0.0319798	Arabidopsis protein of unknown function
LOC_Os02g29500	57.7866	135.304	0.427086	-1.2274	0.000423738	Family of FAM53
LOC_Os03g20740	37.9213	88.8038	0.427023	-1.22761	0.00120868	Protein of unknown function (DUF2486)
LOC_Os06g47620	396.142	928.733	0.42654	-1.22925	3.84446e-07	Peptidase family M20/M25/M40
LOC_Os01g63480	175.662	411.859	0.426511	-1.22934	7.5828e-11	Transferase family
LOC_Os10g28350	359.93	844.218	0.426347	-1.2299	5.73355e-08	ARD/ARD' family
LOC_Os02g02890	21302	50000.2	0.426038	-1.23095	1.28998e-34	Cyclophilin type peptidyl-prolyl cis-trans isomerase/CLD
LOC_Os09g34230	69.9902	164.519	0.425424	-1.23303	3.60652e-06	UDP-glucoronosyl and UDP-glucosyl transferase
LOC_Os01g43590	85.4717	201.155	0.424904	-1.23479	0.00200488	HSF-type DNA-binding
LOC_Os02g39710	103.362	244.146	0.423362	-1.24004	5.5168e-08	CCT motif
LOC_Os09g25320	1372.56	3245.11	0.422963	-1.2414	1.95426e-28	Ubiquitin family
LOC_Os03g09070	83.3975	197.372	0.422539	-1.24284	0.00146912	Leucine rich repeat
LOC_Os05g33570	1333.09	3155.12	0.422517	-1.24292	1.80455e-20	PEP-utilizing enzyme, TIM barrel domain
LOC_Os03g48770	26.9732	63.8633	0.422358	-1.24346	0.0126224	Cupin
LOC_Os08g42040	54.6589	129.573	0.42184	-1.24523	0.000630772	Probable lipid transfer
LOC_Os02g09150	2055.7	4897.32	0.41976	-1.25236	3.41722e-31	Inorganic H+ pyrophosphatase
LOC_Os03g44170	21.9535	52.3078	0.419698	-1.25258	0.0188024	Glutathione S-transferase, N-terminal domain
LOC_Os03g41510	103.322	246.264	0.419559	-1.25305	2.71158e-05	Aldo/keto reductase family
LOC_Os02g03710	63.2859	151.091	0.418861	-1.25546	3.12245e-05	FadR C-terminal domain
LOC_Os01g03720	82.52	197.084	0.418705	-1.25599	1.27304e-05	Myb-like DNA-binding domain
LOC_Os08g43760	19.7583	47.2076	0.418541	-1.25656	0.0272459	Arabidopsis protein of unknown function
LOC_Os04g59190	343.646	821.615	0.418257	-1.25754	1.05861e-13	Peroxidase
LOC_Os04g39150	140.928	337.037	0.418139	-1.25795	0.00117534	Pathogenesis-related protein Bet v I family
LOC_Os12g43620	17.5378	41.9499	0.418065	-1.2582	0.039666	Helix-loop-helix DNA-binding domain
LOC_Os04g03810	223.809	535.383	0.418035	-1.2583	0.0392314	Subtilase family
LOC_Os07g28480	120.848	289.28	0.417755	-1.25927	0.000508353	Glutathione S-transferase, N-terminal domain
LOC_Os01g47580	193.409	463.256	0.4175	-1.26015	8.31133e-13	PAP2 superfamily
LOC_Os07g43810	720.329	1728.5	0.416736	-1.2628	4.17666e-19	RNA recognition motif
LOC_Os06g36390	166.676	400.221	0.416461	-1.26375	0.00976987	HAD superfamily, subfamily IIIB (Acid phosphatase)
LOC_Os07g25030	32.6931	78.5906	0.415992	-1.26537	0.00180244	Transposase family tnp2
LOC_Os03g12030	202.413	488.043	0.414745	-1.2697	3.28953e-07	FAE1/Type III polyketide synthase-like protein
LOC_Os04g46060	16.4579	39.7264	0.414281	-1.27132	0.04571	WRKY DNA -binding domain
LOC_Os12g05860	93.9129	226.792	0.414093	-1.27197	0.001233	Cupin
LOC_Os01g59680	68.3822	165.2	0.413935	-1.27252	1.81216e-06	Late embryogenesis abundant protein
LOC_Os06g05480	570.002	1377.32	0.413848	-1.27283	7.94606e-22	Circovirus capsid protein
LOC_Os02g56140	17.1847	41.5478	0.413614	-1.27364	0.040816	Helix-loop-helix DNA-binding domain
LOC_Os01g60740	638.158	1544.78	0.413106	-1.27542	0.000334666	Protease inhibitor/seed storage/LTP family
LOC_Os02g53380	26.7265	64.7536	0.412742	-1.27669	0.00482329	GDSL/SGNH-like Acyl-Esterase family found in Pmr5 and Cas1p
LOC_Os01g58890	3390.22	8230.38	0.411916	-1.27958	2.08516e-28	Cystatin domain Very diverse family
LOC_Os03g45970	51.0353	124.134	0.411131	-1.28233	3.48934e-05	Reverse transcriptase (RNA-dependent DNA polymerase)
LOC_Os01g09100	32.4924	79.0871	0.410843	-1.28334	0.00123043	WRKY DNA -binding domain
LOC_Os08g43390	37.1563	90.4544	0.410774	-1.28358	0.00913578	Cytochrome P450
LOC_Os09g26840	86.3505	210.253	0.410698	-1.28385	0.00014625	Weak chloroplast movement under blue light
LOC_Os01g09665	34.3812	83.725	0.410644	-1.28404	0.0185476	CRISPR associated protein Cas1
LOC_Os01g45520	19.4497	47.4222	0.41014	-1.28581	0.0260958	Protein kinase domain
LOC_Os10g21130	33.6172	81.9659	0.410137	-1.28582	0.00120834	Domain of unknown function (DUF4228)
LOC_Os02g09810	504.451	1230.18	0.410063	-1.28608	1.29865e-20	Transmembrane amino acid transporter protein
LOC_Os09g11480	18.8866	46.0819	0.409849	-1.28684	0.0221409	AP2 domain
LOC_Os03g08360	362.502	884.539	0.409821	-1.28694	4.23816e-14	FAE1/Type III polyketide synthase-like protein
LOC_Os05g28780	29.8918	72.9523	0.409744	-1.2872	0.00201423	Predicted permease (DUF2074)
LOC_Os03g62060	432.299	1055.53	0.409555	-1.28787	2.37342e-08	Peptidase family M20/M25/M40
LOC_Os04g32540	56.5499	138.078	0.409551	-1.28788	0.000313682	Serine carboxypeptidase
LOC_Os05g22614	57.2728	139.892	0.409407	-1.28839	0.0284189	NADH(P)-binding
LOC_Os08g05320	178.635	436.386	0.409351	-1.28859	2.09355e-13	DEAD/DEAH box helicase
LOC_Os07g04500	64.22	156.911	0.409276	-1.28885	2.53395e-06	Protein of unknown function (DUF3829)
LOC_Os01g13560	35.0597	85.8022	0.408611	-1.2912	0.000683412	Domain of unknown function (DUF588)
LOC_Os08g34510	83.7169	205.37	0.407639	-1.29463	7.31476e-08	TGF-beta propeptide
LOC_Os02g46680	80.5054	197.792	0.407021	-1.29683	9.32108e-06	ABC transporter transmembrane region
LOC_Os03g07980	24.1148	59.2491	0.407007	-1.29688	0.00667309	Tryptophan-Threonine-rich plasmodium antigen C terminal
LOC_Os11g02100	34.4415	84.6312	0.406959	-1.29704	0.00413305	Peroxidase
LOC_Os03g15960	28.1011	69.2078	0.40604	-1.3003	0.00269861	Hsp20/alpha crystallin family
LOC_Os07g48910	46.2492	114.145	0.405181	-1.30336	0.000556398	Baculovirus 19 kDa protein conserved region
LOC_Os06g04150	34.0117	84.1106	0.404369	-1.30626	0.000750121	Magnesium-protoporphyrin IX methyltransferase C-terminus
LOC_Os02g54870	56.8792	140.668	0.404351	-1.30632	0.000243704	FAM24 family This family of proteins is found in eukaryotes
LOC_Os09g26370	53.4732	132.288	0.404219	-1.30679	0.000977734	Protein of unknown function (DUF581)
LOC_Os07g35300	99.9006	247.775	0.40319	-1.31047	3.09563e-07	Protein kinase domain
LOC_Os12g02340	164.76	409.664	0.402182	-1.31408	0.0238092	Protease inhibitor/seed storage/LTP family
LOC_Os11g17440	52.6881	131.306	0.401263	-1.31738	1.07626e-05	Protein kinase domain
LOC_Os07g09800	24.0084	59.8604	0.401073	-1.31806	0.00647771	Protein of unknown function (DUF3252)
LOC_Os01g70400	25.7202	64.1801	0.40075	-1.31923	0.0173718	Protein of unknown function (DUF1162)
LOC_Os07g48320	48.3696	120.719	0.400678	-1.31948	4.80376e-05	HAD superfamily, subfamily IIIB (Acid phosphatase)
LOC_Os11g20330	88.3469	220.643	0.400406	-1.32046	1.2914e-08	DoxX-like family
LOC_Os03g62780	24.4598	61.0907	0.400385	-1.32054	0.00482618	S1 RNA binding domain
LOC_Os01g03640	29.9902	75.0227	0.399748	-1.32284	0.00550326	Multicopper oxidase
LOC_Os07g46852	398.744	997.502	0.399743	-1.32286	6.65197e-06	short chain dehydrogenase
LOC_Os08g27720	382.843	958.622	0.399368	-1.32421	0.000139327	Pirin
LOC_Os01g08440	188.925	473.363	0.399112	-1.32513	0.0466189	UDP-glucoronosyl and UDP-glucosyl transferase
LOC_Os06g08340	18.6192	46.6845	0.398831	-1.32615	0.0377789	AP2 domain
LOC_Os01g62880	322.941	811.934	0.397743	-1.33009	2.69967e-20	Aldo/keto reductase family
LOC_Os01g53240	60.2861	151.576	0.397727	-1.33015	1.80932e-05	BURP domain
LOC_Os03g46570	146.251	367.929	0.397499	-1.33098	8.35542e-07	Plasmid replication region DNA-binding N-term
LOC_Os04g51190	146.256	368.721	0.396659	-1.33403	0.00949957	WRC
LOC_Os03g41480	16.9	42.6219	0.396509	-1.33457	0.0254258	Domain of unknown function DUF123
LOC_Os06g04250	310.401	782.946	0.396453	-1.33478	5.58372e-20	Phosphate-induced protein 1 conserved region
LOC_Os01g64790	103.234	260.475	0.396329	-1.33523	0.00329855	AP2 domain
LOC_Os03g55090	1527.31	3858.84	0.395796	-1.33717	4.55719e-33	Carbohydrate phosphorylase
LOC_Os04g41340	38.6432	97.6561	0.395707	-1.3375	0.000173955	Haloacid dehalogenase-like hydrolase This family is part of the HAD superfamily
LOC_Os09g33580	54.1151	137.121	0.394652	-1.34135	4.09035e-05	Predicted 3'-5' exonuclease related to the exonuclease domain of PolB
LOC_Os06g02019	158.13	401.427	0.393919	-1.34403	1.37539e-13	Cytochrome P450
LOC_Os07g03120	110.783	282.085	0.392729	-1.34839	0.000205505	Domain of unknown function (DUF4228)
LOC_Os03g17174	20.7381	52.864	0.392291	-1.35	0.00973489	PsbP
LOC_Os02g29150	39.8142	101.713	0.391437	-1.35315	9.41392e-05	FBD
LOC_Os01g67490	57.7447	147.989	0.390196	-1.35773	1.86367e-06	OTU-like cysteine protease
LOC_Os05g37050	19.0073	48.8007	0.389487	-1.36035	0.0491489	Myb-like DNA-binding domain
LOC_Os08g29760	57.5542	147.792	0.389426	-1.36058	7.30213e-05	Sulfite exporter TauE/SafE
LOC_Os08g32970	204.472	525.643	0.388994	-1.36218	3.93995e-15	Annexin
LOC_Os02g13310	90.6989	233.26	0.388832	-1.36278	1.64363e-07	Homeobox KN domain
LOC_Os04g34530	29.7547	76.5798	0.388545	-1.36385	0.000721479	EamA-like transporter family
LOC_Os02g57010	20.6667	53.2001	0.388471	-1.36412	0.0170519	RNA recognition motif
LOC_Os04g44240	651.193	1677.17	0.388269	-1.36487	3.56649e-15	UDP-glucoronosyl and UDP-glucosyl transferase
LOC_Os06g48200	405.241	1047.44	0.386888	-1.37001	0.0493717	Glycosyl hydrolases family 16
LOC_Os06g49160	56.1651	145.309	0.386521	-1.37138	1.68769e-06	Protein of unknown function (DUF788)
LOC_Os04g48390	15.4258	39.9343	0.386279	-1.37228	0.044705	SPX domain
LOC_Os03g55880	28.1964	73.0133	0.386182	-1.37265	0.00111278	Domain of unknown function (DUF4228)
LOC_Os11g04600	24.497	63.5921	0.38522	-1.37624	0.00455611	Ankyrin repeats (3 copies)
LOC_Os03g01880	40.683	105.668	0.385006	-1.37705	0.00381718	Possible lysine decarboxylase
LOC_Os09g01000	73337	190505	0.384961	-1.37722	0.000630772	Family of FAM53
LOC_Os09g36040	49.321	128.25	0.384568	-1.37869	7.69437e-05	Rhodanese-like domain
LOC_Os03g02590	69.1439	179.809	0.384542	-1.37879	1.72115e-07	Peroxisomal biogenesis factor 11 (PEX11)
LOC_Os09g26999	60.0754	156.247	0.38449	-1.37898	4.6342e-05	GGL domain
LOC_Os04g59440	21.1214	54.9764	0.384191	-1.3801	0.00595152	Chlorophyll A-B binding protein
LOC_Os02g52340	101.536	264.427	0.383987	-1.38087	0.000122657	K-box region
LOC_Os05g44810	158.487	413.604	0.383186	-1.38388	1.36589e-11	AUX/IAA family
LOC_Os03g55100	166.989	435.85	0.383134	-1.38408	4.6277e-15	Cyclic nucleotide-binding domain
LOC_Os10g18170	30.3258	79.1583	0.383103	-1.38419	0.00195692	Rapid ALkalinization Factor (RALF)
LOC_Os07g41630	15.1426	39.5889	0.382495	-1.38649	0.0284838	Protein of unknown function (DUF751)
LOC_Os04g46820	125.433	328.081	0.382322	-1.38714	3.22331e-09	Hydrophobic seed protein
LOC_Os02g51080	370.149	969.556	0.381771	-1.38922	1.34907e-05	FAD binding domain
LOC_Os07g04480	19.2688	50.6486	0.38044	-1.39426	0.0322884	MuDR family transposase
LOC_Os06g22394	22.846	60.0526	0.380433	-1.39429	0.00389546	Eukaryotic membrane protein family
LOC_Os05g38040	716.768	1885.1	0.380229	-1.39506	2.73257e-12	M-phase-specific PLK1-interacting protein
LOC_Os11g14910	67.5907	177.836	0.380074	-1.39565	0.000795795	Zinc-binding dehydrogenase
LOC_Os09g24530	38.2536	100.719	0.379806	-1.39667	0.000494626	Rubisco LSMT substrate-binding
LOC_Os03g59880	34.3139	90.3484	0.379796	-1.3967	0.000153347	Cathepsin propeptide inhibitor domain (I29)
LOC_Os01g59870	49.5719	130.622	0.379507	-1.3978	0.000135886	Protease inhibitor/seed storage/LTP family
LOC_Os07g45550	36.6884	96.7181	0.379334	-1.39846	8.84963e-05	Tripartite tricarboxylate transporter TctA family
LOC_Os09g19930	102.645	270.69	0.379198	-1.39898	0.000147033	GMC oxidoreductase
LOC_Os01g47350	86.3687	228.006	0.378801	-1.40049	1.74372e-08	Enoyl-CoA hydratase/isomerase family
LOC_Os07g48560	138.729	366.46	0.378566	-1.40138	0.000571611	Homeobox domain
LOC_Os03g20380	353.145	933.712	0.378216	-1.40272	3.35325e-21	Protein kinase domain
LOC_Os05g49060	182.91	484.04	0.377883	-1.40399	4.97274e-13	Protein of unknown function (DUF561)
LOC_Os11g13670	70.1508	185.854	0.377452	-1.40564	0.0226243	alpha/beta hydrolase fold
LOC_Os11g35400	77.3499	205.024	0.377272	-1.40632	1.51321e-06	AMP-binding enzyme
LOC_Os06g08990	18.1471	48.1505	0.376882	-1.40781	0.0110057	Protein of unknown function (DUF1668)
LOC_Os01g07300	46.3501	123.664	0.374807	-1.41578	0.00378536	Ribosome inactivating protein
LOC_Os05g09410	51.3037	136.94	0.374642	-1.41641	8.63033e-05	Hpt domain
LOC_Os06g42620	39.4557	105.608	0.373606	-1.42041	0.000116588	Cotton fibre expressed protein
LOC_Os10g06630	105.705	283.285	0.373141	-1.42221	2.77375e-10	Cyclophilin type peptidyl-prolyl cis-trans isomerase/CLD
LOC_Os12g16650	83.3353	223.382	0.373062	-1.42251	6.67189e-10	Mycolic acid cyclopropane synthetase
LOC_Os04g42860	63.9133	171.617	0.372418	-1.42501	0.0147122	GDSL-like Lipase/Acylhydrolase
LOC_Os06g05950	13.7345	36.8875	0.372335	-1.42533	0.0281767	Reticulon
LOC_Os10g10720	22.0822	59.3253	0.372222	-1.42576	0.00372457	Cytochrome P450
LOC_Os07g37850	31.0626	83.4547	0.372209	-1.42581	0.045379	Type IV secretion-system coupling protein DNA-binding domain
LOC_Os06g49130	29.5372	79.4078	0.371969	-1.42675	0.000333926	Histone acetylation protein
LOC_Os05g01950	45.3313	121.969	0.371662	-1.42794	5.05191e-06	DnaJ central domain
LOC_Os07g34410	18.9103	50.9523	0.371137	-1.42998	0.00894898	Reverse transcriptase (RNA-dependent DNA polymerase)
LOC_Os02g01870	71.8401	194.085	0.370147	-1.43383	3.11771e-08	Protein of unknown function (DUF1668)
LOC_Os08g01490	18.2423	49.2885	0.370113	-1.43396	0.00694855	Cytochrome P450
LOC_Os01g56360	37.8154	102.376	0.369379	-1.43683	0.0117941	Protein of unknown function (DUF1298)
LOC_Os11g02379	79.7029	216.506	0.368133	-1.4417	1.71694e-07	Invertebrate innate immunity transcript family
LOC_Os05g37190	53.943	146.745	0.367598	-1.4438	9.3211e-06	Zinc finger, C2H2 type
LOC_Os07g31884	457.24	1245.79	0.367028	-1.44604	1.02465e-28	MatE The MatE domain
LOC_Os08g37890	22.6707	61.8144	0.366755	-1.44711	0.0072202	Haemolysin-III related
LOC_Os11g07460	60.0287	163.963	0.36611	-1.44965	3.1821e-06	TCP family transcription factor
LOC_Os03g04680	150.226	410.533	0.365929	-1.45037	8.66111e-08	Cytochrome P450
LOC_Os02g51950	63.0932	172.673	0.365391	-1.45249	0.00227359	Protein of unknown function (DUF1275)
LOC_Os04g03050	88.3088	242.127	0.364721	-1.45514	1.14493e-09	Peptidase inhibitor I9
LOC_Os01g39850	12.7675	35.0067	0.364715	-1.45516	0.0288377	Histone-like transcription factor (CBF/NF-Y) and archaeal histone
LOC_Os09g28210	126.66	348.278	0.363674	-1.45928	9.00322e-05	Picornavirus core protein 2A
LOC_Os08g06550	2487.56	6844.57	0.363436	-1.46023	5.44096e-44	Acyl CoA binding protein
LOC_Os05g06814	260.166	716.007	0.363356	-1.46054	2.13331e-17	Trypsin-like peptidase domain
LOC_Os09g02770	24.9881	69.017	0.362057	-1.46571	0.00066731	Domain of unknown function (DUF1957)
LOC_Os05g15530	97.893	270.497	0.3619	-1.46634	1.56138e-09	Aminotransferase class IV
LOC_Os10g31330	208.454	576.202	0.361772	-1.46685	1.73314e-15	Transposase IS4
LOC_Os01g72670	29.7521	82.3594	0.361247	-1.46894	0.000152255	Domain of unknown function (DUF4419)
LOC_Os05g10310	15.7788	43.7537	0.360628	-1.47142	0.0112424	HAD superfamily, subfamily IIIB (Acid phosphatase)
LOC_Os08g33050	30.2581	84.0854	0.35985	-1.47453	0.00270471	Myb-like DNA-binding domain
LOC_Os12g06060	41.7928	116.178	0.35973	-1.47501	4.81712e-06	Amino acid permease
LOC_Os04g42100	36.0576	100.272	0.359597	-1.47555	0.0256915	Peroxidase
LOC_Os01g73540	12.0137	33.4151	0.359529	-1.47582	0.0368876	YGGT family
LOC_Os10g23050	159.557	443.984	0.359375	-1.47644	2.4298e-08	Helix-loop-helix DNA-binding domain
LOC_Os11g41100	24.8224	69.2592	0.358399	-1.48036	0.00137431	Protein kinase domain
LOC_Os06g04940	281.18	786.187	0.35765	-1.48338	0.0111463	Early nodulin 93 ENOD93 protein
LOC_Os05g32720	13.4593	37.6802	0.357198	-1.4852	0.0178666	Domain of unknown function DUF221
LOC_Os02g46030	25.039	70.1334	0.357019	-1.48593	0.000524968	Myb-like DNA-binding domain
LOC_Os02g14890	46.6615	130.702	0.357008	-1.48597	1.10271e-06	ORF3b coronavirus protein
LOC_Os02g37060	17.3784	48.6787	0.357002	-1.486	0.0306617	Uncharacterized conserved protein (DUF2054)
LOC_Os01g53630	19.7472	55.3892	0.356517	-1.48796	0.00284432	Ulp1 protease family, C-terminal catalytic domain
LOC_Os05g35470	11.7686	33.0649	0.355924	-1.49036	0.0371335	Dienelactone hydrolase family
LOC_Os02g34810	55.8553	157.266	0.355164	-1.49344	0.0114446	Peroxidase
LOC_Os01g17170	290.04	816.922	0.35504	-1.49395	1.45065e-08	Rubrerythrin
LOC_Os09g31130	89.8446	253.239	0.354782	-1.49499	3.565e-11	Sodium:sulfate symporter transmembrane region
LOC_Os09g35760	253.135	714.818	0.354126	-1.49767	3.06334e-23	START domain
LOC_Os01g39960	30.6615	86.8604	0.352997	-1.50227	6.17842e-05	Lycopene cyclase protein
LOC_Os01g04620	272.556	773.056	0.35257	-1.50402	3.36006e-13	Peptidase C26
LOC_Os12g02320	259.896	737.383	0.352457	-1.50448	3.3053e-13	Protease inhibitor/seed storage/LTP family
LOC_Os03g47940	124.486	354.026	0.351631	-1.50786	0.00375707	GDSL-like Lipase/Acylhydrolase
LOC_Os01g57700	86.3118	245.852	0.351072	-1.51016	9.62416e-12	Sulfite exporter TauE/SafE
LOC_Os10g33620	15.656	44.6	0.351032	-1.51033	0.00875294	Ubiquitin family
LOC_Os03g37810	14.0242	40.005	0.350561	-1.51226	0.0345165	Fusaric acid resistance protein family
LOC_Os11g16550	87.3952	249.408	0.35041	-1.51288	7.31952e-12	GUN4-like
LOC_Os03g21820	49.3867	141.584	0.348814	-1.51947	1.13287e-05	Pollen allergen
LOC_Os02g13800	69.6825	199.783	0.34879	-1.51957	0.000179459	HSF-type DNA-binding
LOC_Os01g42380	3138.28	9011.97	0.348235	-1.52187	3.87145e-49	ABC-2 type transporter
LOC_Os04g31040	17.5028	50.353	0.347602	-1.52449	0.0145932	Violaxanthin de-epoxidase (VDE)
LOC_Os03g36490	10.4532	30.1285	0.346955	-1.52718	0.0402625	Mitochondrial ribosomal protein subunit L20
LOC_Os07g41240	11.352	32.7772	0.346338	-1.52975	0.029911	Cytochrome P450
LOC_Os04g12140	298.204	865.386	0.34459	-1.53705	5.72289e-27	Adenylosuccinate lyase C-terminus
LOC_Os04g54610	88.1916	256.044	0.34444	-1.53768	4.19226e-05	Protein of unknown function (DUF3275)
LOC_Os02g11110	29.5515	85.9838	0.343686	-1.54084	4.98241e-05	UDP-glucoronosyl and UDP-glucosyl transferase
LOC_Os06g04360	14.2771	41.5413	0.343684	-1.54085	0.0205259	Protein of unknown function (DUF3615)
LOC_Os10g08026	10.1589	29.5911	0.343309	-1.54242	0.0410865	Lecithin:cholesterol acyltransferase
LOC_Os01g02860	13.7202	40.0377	0.342682	-1.54506	0.0120861	Spt20 family
LOC_Os08g06630	35.8347	104.637	0.342466	-1.54597	5.42455e-05	Sigma-70 region 3
LOC_Os09g35890	44.7787	130.798	0.34235	-1.54646	0.00651649	Kinesin motor domain
LOC_Os02g53180	881.786	2585.58	0.341039	-1.55199	3.34755e-13	2OG-Fe(II) oxygenase superfamily
LOC_Os03g02280	24.896	73.0089	0.340999	-1.55216	0.000225861	Senescence regulator
LOC_Os06g44640	15.9138	46.6945	0.340806	-1.55298	0.00635493	Uncharacterized protein conserved in bacteria (DUF2076)
LOC_Os12g03860	91.1857	268.425	0.339707	-1.55764	4.18139e-13	Major Facilitator Superfamily
LOC_Os11g32500	39.9983	117.746	0.3397	-1.55767	1.02525e-06	Rubredoxin
LOC_Os03g38950	127.06	375.472	0.3384	-1.5632	1.22349e-16	Domain of unknown function (DUF3463)
LOC_Os08g44840	81.1446	240.004	0.338096	-1.56449	6.91701e-05	Transferase family
LOC_Os03g19380	151.574	448.707	0.337801	-1.56575	3.30081e-10	CP12 domain
LOC_Os03g48040	36.6028	108.389	0.337698	-1.5662	3.18732e-06	2Fe-2S iron-sulfur cluster binding domain
LOC_Os05g41190	31.1516	92.2683	0.33762	-1.56653	6.39276e-05	Expressed protein
LOC_Os07g36930	12.3413	36.5702	0.337469	-1.56717	0.0172148	Beta-galactosidase
LOC_Os12g44190	91.7187	272.192	0.336963	-1.56934	3.35843e-09	Domain associated at C-terminal with AAA
LOC_Os06g12450	14.527	43.1787	0.33644	-1.57158	0.0159956	Starch synthase catalytic domain
LOC_Os07g03250	31.9721	95.0389	0.336411	-1.5717	0.0396359	AP2 domain
LOC_Os07g14610	18.5224	55.1166	0.336058	-1.57322	0.00208096	Peptidase family M20/M25/M40
LOC_Os07g23570	111.176	331.101	0.335778	-1.57442	2.97877e-12	Cytochrome P450
LOC_Os10g30150	711.714	2123.22	0.335204	-1.57689	2.30687e-05	Universal stress protein family
LOC_Os09g29404	678.285	2027.43	0.334554	-1.57969	2.35793e-20	Alpha amylase, catalytic domain
LOC_Os04g40990	580.475	1735.96	0.334383	-1.58043	7.07676e-36	Malate synthase
LOC_Os08g10250	20.3866	60.9829	0.3343	-1.58078	0.000735556	Di-glucose binding within endoplasmic reticulum
LOC_Os10g28060	28.6803	85.829	0.334156	-1.5814	4.28978e-05	FAE1/Type III polyketide synthase-like protein
LOC_Os12g40770	14.2708	42.7409	0.333891	-1.58255	0.00684599	Ankyrin repeats (3 copies)
LOC_Os01g22380	46.3853	139.202	0.333223	-1.58544	7.46771e-05	Formin Homology Region 1
LOC_Os05g02530	2488.06	7480.14	0.332623	-1.58804	1.98036e-41	Glutathione S-transferase, N-terminal domain
LOC_Os05g48580	20.6334	62.046	0.33255	-1.58836	0.0025583	Expressed protein
LOC_Os11g02424	54.553	164.156	0.332325	-1.58933	0.00024732	Ring finger domain
LOC_Os03g04570	343.078	1032.75	0.3322	-1.58988	2.33266e-25	POT family
LOC_Os04g33460	476.663	1436.13	0.331907	-1.59115	1.07985e-27	Carbohydrate-binding module 48 (Isoamylase N-terminal domain)
LOC_Os09g07154	61.8459	186.449	0.331704	-1.59203	2.55676e-06	Domain of unknown function (DUF4205)
LOC_Os12g05840	221.843	669.806	0.331205	-1.5942	2.75005e-23	Cupin
LOC_Os03g20900	258.962	787.263	0.328939	-1.60411	1.6433e-26	MYB-CC type transfactor, LHEQLE motif
LOC_Os04g39600	76.3761	232.79	0.328091	-1.60783	1.35845e-08	Fasciclin domain
LOC_Os03g04210	27.8015	84.832	0.327724	-1.60945	7.0253e-05	IQ calmodulin-binding motif
LOC_Os11g34130	11.4934	35.2003	0.326514	-1.61478	0.0459557	Mono-functional DNA-alkylating methyl methanesulfonate N-term
LOC_Os02g18430	19.0008	58.3477	0.325648	-1.61861	0.00285745	Protein kinase domain
LOC_Os01g34560	56.0255	172.191	0.325369	-1.61985	3.64362e-07	FAE1/Type III polyketide synthase-like protein
LOC_Os03g47050	35.642	109.983	0.324069	-1.62563	1.16789e-06	PUCC protein
LOC_Os04g55800	303.09	936.791	0.323541	-1.62798	5.24265e-13	Sulfate transporter family
LOC_Os02g42810	15.6417	48.3457	0.323539	-1.62799	0.0024669	short chain dehydrogenase
LOC_Os12g09710	11.8756	36.8187	0.322543	-1.63244	0.0126479	NB-ARC domain
LOC_Os02g47020	102.76	319.242	0.321886	-1.63538	3.71223e-16	Phosphoribulokinase / Uridine kinase family
LOC_Os06g40640	62.1137	193.366	0.321224	-1.63835	1.15066e-10	Fructose-bisphosphate aldolase class-I
LOC_Os06g49190	10.0335	31.3608	0.319937	-1.64414	0.0241166	Protease inhibitor/seed storage/LTP family
LOC_Os11g39190	30.6615	95.9786	0.319461	-1.64629	3.65159e-06	NB-ARC domain
LOC_Os03g55720	101.357	318.689	0.318043	-1.65271	1.25336e-13	Protein of unknown function (DUF2476)
LOC_Os04g20400	8.42534	26.4986	0.317954	-1.65311	0.0440134	UDP-glucoronosyl and UDP-glucosyl transferase
LOC_Os05g39310	834.7	2626.95	0.317745	-1.65406	0.0376882	Thiamine pyrophosphate enzyme, N-terminal TPP binding domain
LOC_Os06g10230	255.795	809.472	0.316002	-1.66199	0.00776127	Protein kinase domain
LOC_Os06g38764	173.237	548.549	0.315809	-1.66288	5.2073e-17	Protein of unknown function (DUF444)
LOC_Os06g50950	493.362	1563.86	0.315478	-1.66439	3.37036e-15	beta-N-acetylglucosaminidase
LOC_Os03g17070	140.384	445.493	0.315121	-1.66602	5.55726e-21	ATP synthase B/B' CF(0)
LOC_Os08g36910	98.4757	312.509	0.315113	-1.66606	7.26299e-05	Alpha amylase, catalytic domain
LOC_Os01g65150	34.7918	110.869	0.31381	-1.67204	0.000552243	POT family
LOC_Os02g04690	51.5548	164.298	0.313788	-1.67214	5.40799e-07	Prenyltransferase-like
LOC_Os02g22100	9.52105	30.3833	0.313364	-1.67409	0.0207675	Rhomboid family
LOC_Os03g55290	184.212	587.917	0.31333	-1.67424	3.25605e-16	Gibberellin regulated protein
LOC_Os07g39940	68.1774	217.85	0.312955	-1.67597	1.02385e-12	Helix-loop-helix DNA-binding domain
LOC_Os02g51570	16.6475	53.319	0.312224	-1.67935	0.0306617	FKBP-type peptidyl-prolyl cis-trans isomerase
LOC_Os06g49120	30.6519	98.633	0.310767	-1.68609	3.51488e-06	NADH(P)-binding
LOC_Os05g46480	46.0027	148.149	0.310517	-1.68725	0.00194561	Late embryogenesis abundant protein
LOC_Os04g56430	713.151	2302.01	0.309795	-1.69061	6.72325e-19	Salt stress response/antifungal
LOC_Os04g37480	139.305	449.71	0.309767	-1.69074	2.63099e-10	Aldo/keto reductase family
LOC_Os06g38750	118.642	383.59	0.309293	-1.69296	1.18146e-09	Cwf15/Cwc15 cell cycle control protein
LOC_Os07g08840	2794.51	9038.46	0.30918	-1.69348	6.60328e-56	Thioredoxin
LOC_Os09g27670	10.2754	33.2353	0.309173	-1.69351	0.0449925	Protein of unknown function (DUF1618)
LOC_Os03g64020	84.6078	273.926	0.308871	-1.69492	2.33338e-15	Orf-X protein
LOC_Os06g42660	32.7234	105.958	0.308834	-1.6951	1.63606e-06	Bacterial Cytochrome Ubiquinol Oxidase
LOC_Os06g02900	19.4037	62.8707	0.308629	-1.69605	0.00190603	Xylanase inhibitor C-terminal
LOC_Os07g43700	10.6158	34.6815	0.306093	-1.70796	0.0129075	lactate/malate dehydrogenase, NAD binding domain
LOC_Os02g09100	15.5353	50.8048	0.305784	-1.70941	0.00110709	tRNA synthetases class I (I, L, M and V)
LOC_Os01g63180	22.6199	74.1252	0.305157	-1.71237	3.87849e-05	Multicopper oxidase
LOC_Os06g36330	92.8291	305.07	0.304288	-1.71649	6.39055e-08	MatE
LOC_Os05g14360	8.84195	29.0829	0.304026	-1.71773	0.0236896	Umbravirus long distance movement (LDM) family
LOC_Os11g26390	135.316	447.332	0.302497	-1.72501	2.27068e-18	Sulfotransferase domain
LOC_Os10g42970	9.85668	32.6161	0.302203	-1.72641	0.0136815	Essential protein Yae1, N terminal
LOC_Os04g52770	323.151	1071.13	0.301693	-1.72885	3.06725e-28	Helix-loop-helix DNA-binding domain
LOC_Os02g53720	122.905	407.736	0.301433	-1.73009	0.00201337	Protein kinase domain
LOC_Os01g47190	9.81854	32.7896	0.299441	-1.73966	0.0113727	Histidine phosphatase superfamily (branch 1)
LOC_Os02g30240	30.7749	102.945	0.298944	-1.74205	4.08256e-07	Cotton fibre expressed protein
LOC_Os02g57810	9.19186	30.7522	0.298901	-1.74226	0.0451411	Cytochrome P450
LOC_Os05g48570	81.0668	271.56	0.298522	-1.74409	1.04069e-07	Mad1 and Cdc20-bound-Mad2 binding
LOC_Os03g14654	30.7579	103.51	0.297148	-1.75075	0.042065	Hydrophobic seed protein
LOC_Os10g20450	97.2593	327.703	0.296791	-1.75248	8.74542e-17	MatE
LOC_Os02g53350	8.81809	29.7206	0.296699	-1.75293	0.0174189	Protein of unknown function (DUF3464)
LOC_Os05g26070	20.2622	68.3048	0.296644	-1.7532	5.84843e-05	Cyclin
LOC_Os08g04190	36.7223	123.96	0.296242	-1.75515	0.00500536	START domain
LOC_Os05g34830	54.0384	183	0.295292	-1.75978	8.18798e-11	No apical meristem (NAM) protein
LOC_Os08g19420	24.5953	83.701	0.293848	-1.76686	5.16927e-06	O-methyltransferase
LOC_Os05g47870	54.1893	184.76	0.293296	-1.76957	9.41503e-11	Conserved hypothetical protein 698
LOC_Os07g05360	43.4258	148.262	0.292898	-1.77153	0.000979858	Photosystem II 10 kDa polypeptide PsbR
LOC_Os12g37650	160.262	547.191	0.292881	-1.77161	1.17658e-21	Protein of unknown function, DUF538
LOC_Os03g03720	380.965	1305.29	0.291862	-1.77664	9.22818e-18	Glyceraldehyde 3-phosphate dehydrogenase, NAD binding domain
LOC_Os12g06130	7.72081	26.4812	0.291558	-1.77815	0.0297387	Anaphase-promoting complex subunit 11 RING-H2 finger
LOC_Os03g14900	39.2192	134.525	0.291538	-1.77825	4.12445e-07	NB-ARC domain
LOC_Os12g40780	11.6575	39.997	0.29146	-1.77863	0.00928265	Ankyrin repeats (3 copies)
LOC_Os10g38110	20.635	70.9418	0.290872	-1.78154	3.34496e-05	Cytochrome P450
LOC_Os12g18960	10.8032	37.1565	0.290747	-1.78216	0.00499825	EamA-like transporter family
LOC_Os08g42470	41.4748	142.974	0.290086	-1.78544	2.55271e-07	Helix-loop-helix DNA-binding domain
LOC_Os03g11600	11.5797	39.9627	0.289761	-1.78706	0.00375721	YABBY protein
LOC_Os06g06610	17.5955	60.787	0.289462	-1.78856	0.0283082	Protein of unknown function (DUF1618)
LOC_Os10g39160	45.4879	157.539	0.28874	-1.79216	0.0183856	Peroxidase
LOC_Os05g35360	62.3414	216.012	0.288601	-1.79285	5.70168e-14	Glycosyl hydrolases family 35
LOC_Os04g51300	23.7076	82.1885	0.288454	-1.79359	0.0021979	Peroxidase
LOC_Os12g02290	37.6901	131.245	0.287172	-1.80001	0.0293847	Protease inhibitor/seed storage/LTP family
LOC_Os01g42190	10.4961	36.6451	0.286425	-1.80377	0.00421206	DnaJ domain
LOC_Os12g33610	71.7656	250.665	0.286301	-1.8044	5.5962e-15	Aromatic amino acid lyase
LOC_Os04g36720	32.3146	112.873	0.286291	-1.80444	5.40337e-08	Ferric reductase like transmembrane component
LOC_Os07g12540	9.65502	33.7808	0.285814	-1.80685	0.00879606	FBD
LOC_Os12g27335	22.2525	77.891	0.285688	-1.80749	8.33629e-06	Sec63/Sec62 complex-interacting family
LOC_Os07g36910	6.76006	23.6763	0.285521	-1.80833	0.0373562	F-box domain
LOC_Os06g06560	232.256	814.142	0.285277	-1.80957	6.28353e-35	Starch synthase catalytic domain
LOC_Os08g09250	9119.44	31992.2	0.285052	-1.8107	2.91936e-71	Glyoxalase/Bleomycin resistance protein/Dioxygenase superfamily
LOC_Os03g07100	75.4965	265.248	0.284626	-1.81286	2.26421e-07	Probable lipid transfer
LOC_Os04g28860	19.1841	67.4139	0.284572	-1.81314	8.97298e-05	RRM in Demeter
LOC_Os02g32814	1848.77	6511.08	0.283942	-1.81633	4.40358e-66	Heavy-metal-associated domain
LOC_Os02g17880	21.3849	75.3746	0.283715	-1.81749	0.0181777	Glycosyl hydrolases family 16
LOC_Os10g35370	109.25	386.148	0.282923	-1.82152	2.99998e-17	short chain dehydrogenase
LOC_Os03g22370	87.9777	310.978	0.282906	-1.8216	4.57305e-06	YidC periplasmic domain
LOC_Os09g36500	8.41106	29.7909	0.282337	-1.82451	0.0339424	Ring finger domain
LOC_Os05g45820	37.1391	131.547	0.282326	-1.82457	3.8653e-07	Heavy-metal-associated domain
LOC_Os08g25900	12.6499	44.8169	0.282258	-1.82491	0.00119379	PsbP
LOC_Os01g12220	10.4247	36.9967	0.281774	-1.82739	0.00408823	Uncharacterized protein family UPF0016
LOC_Os06g28630	9.68202	34.4205	0.281287	-1.82989	0.00688695	Myb-like DNA-binding domain
LOC_Os10g12140	15.3235	54.6665	0.280309	-1.83491	0.0132629	Domain of unknown function (DUF4413)
LOC_Os09g23770	14.9276	53.3957	0.279566	-1.83874	0.000266953	Protein of unknown function (DUF390)
LOC_Os07g01020	1409.28	5063.93	0.278297	-1.8453	4.80221e-57	SOR/SNZ family
LOC_Os03g47270	66.973	240.762	0.278171	-1.84595	6.13606e-16	Serpentine type 7TM GPCR chemoreceptor Srbc
LOC_Os02g43840	10.98	39.5684	0.277493	-1.84947	0.00226893	PPPDE putative peptidase domain
LOC_Os06g03970	208.135	750.54	0.277314	-1.85041	4.20095e-07	Protein kinase domain
LOC_Os03g44710	55.0416	198.545	0.277225	-1.85087	1.15389e-06	YABBY protein
LOC_Os03g09120	10.6332	38.3598	0.277196	-1.85102	0.00585554	Zinc finger C-x8-C-x5-C-x3-H type
LOC_Os03g21560	35.0834	126.635	0.277044	-1.85181	2.4882e-07	Photosystem II Pbs27
LOC_Os05g33280	24.3518	88.3351	0.275676	-1.85896	8.2058e-07	TLP18
LOC_Os02g15750	95.5064	347.292	0.275003	-1.86248	7.70698e-10	Rhodanese-like domain
LOC_Os11g13890	323.703	1177.8	0.274837	-1.86335	3.70357e-16	Chlorophyll A-B binding protein
LOC_Os11g02389	222.536	814.744	0.273136	-1.87231	8.72092e-09	Protease inhibitor/seed storage/LTP family
LOC_Os05g05820	103.468	380.179	0.272157	-1.87749	2.14953e-22	Heavy-metal-associated domain
LOC_Os03g07480	404.306	1487.07	0.271881	-1.87895	2.09782e-31	Major Facilitator Superfamily
LOC_Os06g12460	21.7417	79.999	0.271774	-1.87952	5.46824e-06	Glycosyl transferase family group 2
LOC_Os12g42910	15.1649	55.8297	0.271627	-1.8803	0.000292445	Sodium/calcium exchanger protein
LOC_Os03g61090	11.767	43.5194	0.270386	-1.88691	0.000860059	Thylakoid soluble phosphoprotein TSP9
LOC_Os12g28250	26.9794	99.851	0.270197	-1.88792	8.66111e-08	NB-ARC domain
LOC_Os02g26600	15.2918	57.1336	0.26765	-1.90158	8.53418e-05	Aminoglycoside/hydroxyurea antibiotic resistance kinase
LOC_Os06g44100	12.7998	47.8671	0.267402	-1.90292	0.0110057	Acetyltransferase (GNAT) family
LOC_Os08g42750	157.018	588.355	0.266876	-1.90576	3.45067e-16	Protein kinase domain
LOC_Os03g01020	29.7251	112.523	0.26417	-1.92046	8.10345e-09	Pterin 4 alpha carbinolamine dehydratase
LOC_Os08g08820	78.2524	296.774	0.263676	-1.92316	0.000384615	START domain
LOC_Os12g09190	11.7289	44.5702	0.263155	-1.92601	0.00069701	Prolyl-tRNA synthetase, C-terminal
LOC_Os09g28930	14.9847	56.965	0.263052	-1.92658	0.00694726	Domain of unknown function (DUF296)
LOC_Os12g37690	11.794	45.2952	0.260381	-1.9413	0.00104405	Myb-like DNA-binding domain
LOC_Os02g47280	22.6158	87.2499	0.259207	-1.94783	0.0143786	WRC
LOC_Os12g07030	96.6077	374.873	0.257708	-1.95619	4.35195e-07	AP2 domain
LOC_Os02g44320	31.489	122.362	0.257343	-1.95823	0.000207749	Hydrophobic seed protein
LOC_Os06g15480	23.4631	91.51	0.256399	-1.96354	0.000617063	Seed dormancy control
LOC_Os03g20700	280.567	1100.61	0.254921	-1.97188	1.92411e-08	CobN/Magnesium Chelatase
LOC_Os10g21670	1209.22	4750.32	0.254555	-1.97395	6.27569e-21	PLAT/LH2 domain
LOC_Os12g07110	90.2144	355.005	0.254121	-1.97641	5.26732e-24	AMP-binding enzyme
LOC_Os01g73005	7.52972	29.7454	0.253139	-1.982	0.00730493	CotH protein
LOC_Os08g09080	231.361	916.952	0.252315	-1.9867	4.74034e-10	Cupin
LOC_Os03g37570	21.0467	83.7962	0.251165	-1.99329	2.60521e-07	Der GTPase activator (YihI)
LOC_Os02g17240	62.0386	247.79	0.250368	-1.99788	1.90378e-13	PRONE (Plant-specific Rop nucleotide exchanger)
LOC_Os04g45600	8.43805	33.8323	0.249408	-2.00342	0.00331007	Cyanobacterial and plastid NDH-1 subunit M
LOC_Os08g10244	14.3041	57.6197	0.248249	-2.01014	0.000154155	Reverse transcriptase (RNA-dependent DNA polymerase)
LOC_Os09g27750	506.058	2047.57	0.24715	-2.01654	4.58304e-52	2OG-Fe(II) oxygenase superfamily
LOC_Os07g01420	87.8951	355.695	0.247108	-2.01679	0.00484348	Peroxidase
LOC_Os10g42490	57.7539	233.728	0.247099	-2.01684	0.00503241	START domain
LOC_Os07g28610	79.2818	321.446	0.246641	-2.01952	2.60125e-19	CAAD domains of cyanobacterial aminoacyl-tRNA synthetase
LOC_Os01g20830	22.7374	92.3593	0.246184	-2.02219	4.79948e-08	Heavy-metal-associated domain
LOC_Os07g06080	321.083	1308.18	0.245443	-2.02654	1.89044e-44	FAD dependent oxidoreductase
LOC_Os07g01600	22.5739	92.0984	0.245106	-2.02852	6.10068e-08	Dirigent-like protein
LOC_Os07g07540	28.72	117.282	0.244881	-2.02985	6.13371e-10	Tetratricopeptide repeat
LOC_Os09g02180	5.82161	23.7922	0.244685	-2.031	0.0196462	Domain of unknown function (DUF4185)
LOC_Os01g10490	80.0702	328.318	0.24388	-2.03576	0.00325521	Rubella capsid protein
LOC_Os09g10750	28.6844	117.845	0.243407	-2.03856	3.61343e-08	Rhodanese-like domain
LOC_Os07g08150	27.8078	114.324	0.243237	-2.03956	4.94204e-06	Chlorophyll A-B binding protein
LOC_Os03g57220	55.072	226.508	0.243135	-2.04017	8.6886e-11	FMN-dependent dehydrogenase
LOC_Os07g25430	124.977	514.296	0.243006	-2.04093	1.30588e-12	Photosystem I reaction centre subunit IV / PsaE
LOC_Os10g34730	34.8057	143.833	0.241986	-2.047	2.36455e-10	GRAM domain
LOC_Os02g49680	37.6601	155.72	0.241846	-2.04784	4.96643e-05	Rhodanese-like domain
LOC_Os01g63990	17.9734	74.3781	0.241649	-2.04902	6.64478e-07	Alpha/beta hydrolase family
LOC_Os08g02630	65.2039	272.219	0.239527	-2.06174	5.04262e-09	Photosystem II protein Y (PsbY)
LOC_Os01g61070	15.3489	64.2112	0.239038	-2.06469	0.000644704	Heavy-metal-associated domain
LOC_Os09g20220	109.39	459.352	0.23814	-2.07012	1.24169e-05	Glutathione S-transferase, N-terminal domain
LOC_Os03g52460	26.1527	110.042	0.23766	-2.07303	4.79948e-08	Nucleotidyl transferase
LOC_Os11g40600	8.38563	35.3583	0.237161	-2.07606	0.00170609	Helix-hairpin-helix motif
LOC_Os03g50080	31.196	131.646	0.236969	-2.07723	1.17967e-07	FKBP-type peptidyl-prolyl cis-trans isomerase
LOC_Os05g41030	39.5296	167.115	0.236541	-2.07983	4.5683e-07	Protease inhibitor/seed storage/LTP family
LOC_Os04g09604	40.7972	172.737	0.236181	-2.08204	1.39754e-13	O-methyltransferase
LOC_Os05g49330	4.92912	20.8889	0.235969	-2.08333	0.02858	Ephrin type-A receptor 2 transmembrane domain
LOC_Os05g50410	11.0672	46.9187	0.23588	-2.08387	0.000141708	N terminus of Rad21 / Rec8 like protein
LOC_Os10g18370	5.18691	22.0473	0.235262	-2.08766	0.0225737	Uncharacterized ACR, COG1678
LOC_Os09g37650	10.0875	42.9389	0.234926	-2.08972	0.00187663	Flavin-binding monooxygenase-like
LOC_Os06g46680	110.01	469.073	0.234526	-2.09218	0.00011553	Cytochrome P450
LOC_Os06g21240	80.7026	344.808	0.234051	-2.09511	0.0113752	Secretion system effector C (SseC) like family
LOC_Os01g14850	280.736	1202.79	0.233405	-2.09909	9.54956e-05	COPI associated protein
LOC_Os01g57968	203.326	872.115	0.233141	-2.10072	4.60444e-09	Fatty acid hydroxylase superfamily
LOC_Os05g12040	26.591	114.293	0.232657	-2.10372	2.48517e-05	Cytochrome P450
LOC_Os06g01850	59.819	259.089	0.230882	-2.11477	6.11074e-10	Oxidoreductase NAD-binding domain
LOC_Os01g63270	2943.09	12750	0.23083	-2.1151	7.94407e-52	Carbohydrate phosphorylase
LOC_Os02g48570	6.21593	26.9609	0.230553	-2.11683	0.00909158	POT family
LOC_Os07g30670	29.2063	127.038	0.229901	-2.12091	2.49016e-07	PgaD-like protein
LOC_Os07g29410	65.7861	286.269	0.229805	-2.12152	1.00518e-14	Thioredoxin
LOC_Os03g05334	61.0039	266.103	0.229249	-2.12501	2.43304e-21	Protein of unknown function (DUF1679)
LOC_Os12g40390	8.81652	38.4991	0.229006	-2.12654	0.000561551	Skp1 family, dimerization domain
LOC_Os11g25780	49.8142	217.883	0.228628	-2.12893	2.48426e-18	PB1 domain
LOC_Os01g70310	13.7779	60.3557	0.228279	-2.13113	0.0054126	Helix-loop-helix DNA-binding domain
LOC_Os02g55890	1451.08	6374.59	0.227635	-2.13521	2.43303e-07	Inorganic H+ pyrophosphatase
LOC_Os06g15330	15.9901	70.2951	0.227471	-2.13625	7.95335e-07	CCT motif
LOC_Os04g14690	87.3537	384.047	0.227456	-2.13634	6.47616e-11	Flavin-binding monooxygenase-like
LOC_Os12g22140	21.3839	94.0835	0.227287	-2.13742	5.6062e-09	Bacterial export proteins, family 3
LOC_Os04g33560	9.31626	40.9898	0.227282	-2.13744	0.000415163	Predicted ATPase of the ABC class
LOC_Os01g40310	6.1508	27.116	0.226832	-2.1403	0.00728084	Protein of unknown function (DUF1118)
LOC_Os01g23430	7.01629	31.1135	0.225506	-2.14876	0.0288297	Plant mobile domain
LOC_Os08g06530	21.5648	95.725	0.225279	-2.15021	4.67381e-06	Rubredoxin
LOC_Os11g37090	12.0233	53.4721	0.224851	-2.15296	2.3418e-05	Pumilio-family RNA binding repeat
LOC_Os01g06500	32.2299	143.461	0.22466	-2.15418	2.82649e-13	Phloem protein 2
LOC_Os11g09020	70.4524	313.701	0.224585	-2.15467	9.90581e-23	Transmembrane amino acid transporter protein
LOC_Os07g38960	178.309	795.01	0.224285	-2.1566	7.11245e-15	Chlorophyll A-B binding protein
LOC_Os05g48630	214.142	955.455	0.224126	-2.15762	8.66048e-16	Photosystem I reaction centre subunit VI
LOC_Os01g13740	29.2317	130.532	0.223942	-2.1588	1.79501e-07	Myb-like DNA-binding domain
LOC_Os07g05260	4.5618	20.4072	0.223539	-2.1614	0.0230566	Rab-GTPase-TBC domain
LOC_Os09g07140	6.48486	29.0891	0.222931	-2.16533	0.0042054	Streptococcal 67 kDa myosin-cross-reactive antigen like family
LOC_Os01g66850	81.4832	366.728	0.22219	-2.17014	2.18308e-27	Pectinacetylesterase
LOC_Os07g34006	27.0976	122.047	0.222026	-2.1712	1.45027e-11	Triose-phosphate Transporter family
LOC_Os12g27470	32.5607	146.719	0.221926	-2.17185	2.11394e-13	Domain of unknown function (DUF4408)
LOC_Os05g43830	608.891	2746.14	0.221726	-2.17315	8.33102e-71	alpha/beta hydrolase fold
LOC_Os01g57710	5.20119	23.5548	0.220812	-2.17911	0.0127395	Sulfite exporter TauE/SafE
LOC_Os03g53540	5.14564	23.3386	0.220478	-2.18129	0.013234	Protein of unknown function (DUF1677)
LOC_Os08g37456	19.7329	89.5966	0.220242	-2.18284	1.10286e-08	2OG-Fe(II) oxygenase superfamily
LOC_Os02g58150	19.2189	87.3737	0.219962	-2.18467	1.39147e-08	Protein of unknown function (DUF3376)
LOC_Os10g08610	4.81959	22.0163	0.21891	-2.19159	0.0171818	Protein of unknown function (DUF1668)
LOC_Os03g39610	409.291	1873.37	0.218479	-2.19444	1.87966e-07	Chlorophyll A-B binding protein
LOC_Os07g42490	30.644	140.449	0.218186	-2.19637	5.72294e-12	Sucrose synthase
LOC_Os05g08450	21.9408	101.305	0.216581	-2.20702	7.19003e-10	F-box domain
LOC_Os03g17200	8.06916	37.2829	0.216431	-2.20802	0.000489231	Plant protein 1589 of unknown function (A_thal_3526)
LOC_Os06g40020	24.8801	115.82	0.214817	-2.21882	2.59289e-11	DEAD/DEAH box helicase
LOC_Os07g37030	125.944	588.643	0.213957	-2.2246	1.02371e-18	Rieske [2Fe-2S] domain
LOC_Os03g01320	789.918	3695.67	0.213741	-2.22606	4.88404e-14	Hydrophobic seed protein
LOC_Os03g27690	3.89855	18.245	0.213677	-2.22649	0.0319792	Wnt and FGF inhibitory regulator
LOC_Os10g33540	21.4528	100.685	0.213068	-2.23061	0.0140178	GMC oxidoreductase
LOC_Os04g53540	60.6465	284.832	0.21292	-2.23162	1.15059e-15	START domain
LOC_Os06g22919	61.9009	290.741	0.212907	-2.2317	0.00426889	Glycosyl hydrolases family 16
LOC_Os08g44680	245.983	1155.7	0.212843	-2.23214	6.7853e-20	PsaD
LOC_Os02g01340	34.2561	160.982	0.212795	-2.23247	1.33594e-06	Oxidoreductase NAD-binding domain
LOC_Os10g39800	11.7972	55.4406	0.212789	-2.2325	8.50042e-06	Domain of unknown function (DUF3783)
LOC_Os01g31690	351.358	1653.98	0.212432	-2.23493	7.84658e-17	Manganese-stabilizing protein / photosystem II polypeptide
LOC_Os06g10510	19.3879	91.3308	0.212282	-2.23595	3.49991e-09	Bacterial OB fold (BOF) protein
LOC_Os08g14400	3.5899	17.0115	0.211028	-2.24449	0.0388964	Homeobox domain
LOC_Os10g01080	13.437	63.7256	0.210857	-2.24566	0.00016841	SOR/SNZ family
LOC_Os06g15400	77.784	369.831	0.210323	-2.24932	1.26747e-23	CAAD domains of cyanobacterial aminoacyl-tRNA synthetase
LOC_Os05g02060	241.131	1146.49	0.210321	-2.24933	1.55212e-50	Tim17/Tim22/Tim23/Pmp24 family
LOC_Os11g06690	6.23021	29.7096	0.209704	-2.25358	0.00229989	Putative serine esterase (DUF676)
LOC_Os02g29000	3.61533	17.2651	0.209401	-2.25566	0.0410865	Cupin
LOC_Os01g66590	8.07073	38.5569	0.20932	-2.25622	0.000391576	Protein of unknown function DUF260
LOC_Os06g48210	4.2913	20.6154	0.20816	-2.26424	0.0240822	DEAD/DEAH box helicase
LOC_Os10g21190	28.3059	136.066	0.208031	-2.26513	7.77732e-12	CASP C terminal
LOC_Os02g26210	111.276	535.249	0.207895	-2.26607	1.11554e-39	Actin-rearrangement-inducing factor (Arif-1)
LOC_Os01g64380	4.21345	20.2821	0.207743	-2.26713	0.0336586	POM121 family
LOC_Os06g06770	142.681	687.108	0.207654	-2.26774	1.3668e-29	Alpha/beta hydrolase family
LOC_Os03g51040	12.5398	60.583	0.206986	-2.2724	0.00159913	Protein tyrosine kinase
LOC_Os03g45280	3830.41	18594.5	0.205997	-2.2793	1.0486e-95	Zinc-binding domain of Paramyxoviridae V protein
LOC_Os07g04840	266.842	1296.68	0.205788	-2.28077	3.0387e-17	PsbP
LOC_Os01g09460	335.716	1635.81	0.20523	-2.28469	1.65189e-72	Hexokinase
LOC_Os02g19820	1360.09	6641.83	0.204777	-2.28787	2.26531e-102	Sugar efflux transporter for intercellular exchange
LOC_Os10g10180	21.63	106.081	0.2039	-2.29407	8.04242e-07	Methyltransferase domain
LOC_Os10g37180	44.4188	218.573	0.203221	-2.29888	7.08501e-17	Glycine cleavage H-protein
LOC_Os01g72950	8.87051	44.0228	0.201498	-2.31116	5.1203e-05	Cyanobacterial and plant NDH-1 subunit O
LOC_Os05g03960	10.5659	52.5806	0.200947	-2.31512	0.00842911	Glycosyl hydrolase family 45
LOC_Os07g47640	61.1422	304.413	0.200853	-2.31579	4.68404e-07	UV radiation resistance protein and autophagy-related subunit 14
LOC_Os04g58200	105.784	528.936	0.199993	-2.32198	9.66755e-39	short chain dehydrogenase This family contains a wide variety of dehydrogenases
LOC_Os12g41060	11.3107	56.6176	0.199774	-2.32356	5.13531e-05	AP2 domain
LOC_Os07g10840	789.338	3959.77	0.199339	-2.3267	3.45271e-26	Raffinose synthase or seed imbibition protein Sip1
LOC_Os05g43310	9.08859	45.6599	0.19905	-2.3288	3.81222e-05	Photosystem II reaction centre W protein (PsbW)
LOC_Os05g39830	16.089	81.5797	0.197219	-2.34213	7.76133e-09	Protein of unknown function (DUF776)
LOC_Os01g68269	1252.12	6362.56	0.196795	-2.34523	5.30586e-105	Domain of unknown function (DUF4656)
LOC_Os02g05610	3.60262	18.353	0.196296	-2.3489	0.0238639	Domain of unknown function (DUF3546)
LOC_Os01g63500	5.2409	26.7769	0.195725	-2.3531	0.00292897	Activator of aromatic catabolism
LOC_Os07g43370	4.52366	23.209	0.19491	-2.35912	0.00782345	Flavin containing amine oxidoreductase
LOC_Os07g49310	33.0541	169.668	0.194817	-2.35981	3.31077e-17	Fatty acid desaturase
LOC_Os09g37330	11.6385	59.8102	0.194591	-2.36148	0.00661425	Auxin responsive protein
LOC_Os04g16680	47.6453	244.934	0.194523	-2.36199	1.85011e-05	Fructose-1-6-bisphosphatase
LOC_Os07g20340	16.7349	86.4076	0.193674	-2.3683	2.47059e-05	Heavy-metal-associated domain
LOC_Os11g42490	28.2662	147.79	0.191259	-2.3864	1.10192e-15	Myosin tail
LOC_Os07g05820	212.078	1115.36	0.190143	-2.39485	4.62223e-49	FMN-dependent dehydrogenase
LOC_Os01g28474	13.6647	71.9619	0.189887	-2.39678	1.17756e-07	Transferase family
LOC_Os01g02060	45.1949	238.399	0.189577	-2.39915	1.20279e-23	Keratin, high sulfur B2 protein
LOC_Os01g02050	33.4586	176.802	0.189243	-2.40169	2.57908e-09	Phosphoenolpyruvate carboxylase
LOC_Os10g31320	27.7829	149.528	0.185804	-2.42815	3.19612e-08	Uncharacterized protein conserved in bacteria (DUF2252)
LOC_Os01g42350	47.7699	257.415	0.185576	-2.42992	7.72804e-26	ABC-2 type transporter
LOC_Os06g21550	213.212	1150.62	0.185303	-2.43205	5.24657e-62	Eukaryotic protein of unknown function (DUF953)
LOC_Os04g45810	26.2178	141.587	0.185171	-2.43307	2.10115e-14	Homeobox domain
LOC_Os07g05480	64.9809	351.138	0.185058	-2.43395	1.74087e-11	Photosystem I psaG / psaK
LOC_Os06g24070	34.7701	188.072	0.184876	-2.43537	1.66355e-16	Myb-like DNA-binding domain
LOC_Os05g38770	11.2927	61.4979	0.183628	-2.44514	0.0273832	Protein kinase domain
LOC_Os05g50380	607.535	3311.89	0.18344	-2.44662	5.01383e-93	Nucleotidyl transferase
LOC_Os08g01700	13.4386	73.8425	0.18199	-2.45807	0.000142719	Helix-loop-helix DNA-binding domain
LOC_Os12g08830	7.27193	39.9831	0.181875	-2.45898	0.00390266	PsbP
LOC_Os05g43760	15.6466	86.109	0.181707	-2.46031	9.16824e-05	TCP family transcription factor
LOC_Os06g01210	345.498	1904.95	0.181369	-2.463	2.99485e-20	Copper binding proteins, plastocyanin/azurin family
LOC_Os12g03070	4.87671	26.9691	0.180826	-2.46733	0.00199313	FHA domain
LOC_Os11g07020	444.399	2465.42	0.180253	-2.4719	4.821e-39	Fructose-bisphosphate aldolase class-I
LOC_Os09g36680	2.62602	14.6524	0.179222	-2.48018	0.0453052	Ribonuclease T2 family
LOC_Os09g26500	4.52366	25.2824	0.178925	-2.48257	0.00305698	alpha/beta hydrolase fold
LOC_Os03g56670	101.263	566.349	0.1788	-2.48358	7.96981e-13	Photosystem I reaction centre subunit III
LOC_Os05g18670	5.46055	30.6088	0.178398	-2.48683	0.00827806	Voltage-dependent anion channel
LOC_Os02g49720	519.746	2917.77	0.178131	-2.48899	2.31753e-16	Aldehyde dehydrogenase family
LOC_Os09g38670	21.115	119.43	0.176798	-2.49983	7.26623e-14	Thioredoxin
LOC_Os12g42060	3.91126	22.2129	0.17608	-2.5057	0.00723725	Protein tyrosine kinase
LOC_Os05g38230	17.11	97.2276	0.175979	-2.50652	4.71224e-07	Aldo/keto reductase family
LOC_Os04g57860	66.566	381.536	0.174468	-2.51896	0.00269772	Glycosyl hydrolase family 9
LOC_Os01g51690	3.87155	22.3379	0.173317	-2.52851	0.0107203	WRKY DNA -binding domain
LOC_Os03g30780	6.17309	35.7494	0.172677	-2.53385	0.000120827	Domain of unknown function (DUF3432)
LOC_Os07g37550	319.51	1863.79	0.17143	-2.54431	2.75005e-23	Chlorophyll A-B binding protein
LOC_Os02g51020	11.4044	66.555	0.171353	-2.54496	3.23399e-08	Photosynthetic reaction centre protein
LOC_Os04g59420	5.5114	32.2064	0.171127	-2.54686	0.000360744	Rv0623-like transcription factor
LOC_Os06g10600	18.4938	108.32	0.170734	-2.55018	5.4022e-11	START domain
LOC_Os06g21590	211.469	1244.07	0.169982	-2.55654	1.36458e-18	Chlorophyll A-B binding protein
LOC_Os04g21320	69.3265	410.805	0.168758	-2.56698	3.97259e-21	Domain of unknown function (DUF588)
LOC_Os08g25070	7.01316	41.7843	0.167842	-2.57483	0.00976827	Plant invertase/pectin methylesterase inhibitor
LOC_Os01g73940	772.546	4609.55	0.167597	-2.57693	4.63316e-87	SBF-like CPA transporter family (DUF4137)
LOC_Os03g50250	2.3031	13.7456	0.167552	-2.57732	0.0493717	Hsp70 protein Hsp70 chaperones help to fold many proteins
LOC_Os07g36920	2.5736	15.5153	0.165875	-2.59183	0.0396124	F-box domain
LOC_Os02g56920	85.3776	517.637	0.164937	-2.60001	6.49184e-09	WAX2 C-terminal domain
LOC_Os07g37240	250.097	1516.87	0.164876	-2.60054	4.18375e-22	Chlorophyll A-B binding protein
LOC_Os02g10390	102.653	628.427	0.163349	-2.61397	1.86815e-18	Chlorophyll A-B binding protein
LOC_Os04g38600	87.0216	533.152	0.163221	-2.6151	1.33003e-15	Glyceraldehyde 3-phosphate dehydrogenase, NAD binding domain
LOC_Os02g11130	24.5026	150.264	0.163064	-2.61649	3.22511e-12	UDP-glucoronosyl and UDP-glucosyl transferase
LOC_Os03g53550	42.4848	260.61	0.16302	-2.61687	1.24396e-16	Retrotransposon gag protein
LOC_Os03g12690	3.248	20.0854	0.161709	-2.62852	0.00754836	UreD urease accessory protein
LOC_Os07g22650	3.8874	24.3595	0.159584	-2.64761	0.00305322	FGGY family of carbohydrate kinases, C-terminal domain
LOC_Os09g17740	620.925	3894.88	0.159421	-2.64909	8.44981e-27	Chlorophyll A-B binding protein
LOC_Os04g38410	146.842	921.373	0.159373	-2.64952	2.03702e-13	Chlorophyll A-B binding protein
LOC_Os12g23200	169.149	1064.86	0.158846	-2.6543	5.04053e-20	Photosystem I reaction centre subunit XI
LOC_Os10g09850	4.57921	28.8825	0.158546	-2.65703	0.00044198	EF hand
LOC_Os01g41710	864.173	5475.13	0.157836	-2.6635	1.44166e-29	Chlorophyll A-B binding protein
LOC_Os12g19381	276.448	1765.08	0.15662	-2.67466	2.92314e-16	Ribulose bisphosphate carboxylase, small chain
LOC_Os03g16050	39.1281	249.913	0.156567	-2.67515	1.17295e-27	Fructose-1-6-bisphosphatase
LOC_Os12g33120	37.7653	242.013	0.156047	-2.67995	2.5777e-09	Glycosyl hydrolase family 81
LOC_Os04g33830	81.1456	526.384	0.154157	-2.69753	8.43626e-17	Apolipoprotein O
LOC_Os03g19275	3.64076	23.9676	0.151903	-2.71878	0.0463499	Domain of unknown function (DUF3342)
LOC_Os03g59550	1.93734	12.7605	0.151823	-2.71954	0.0492272	RNA recognition motif
LOC_Os06g01920	23.2344	153.495	0.151369	-2.72386	0.0235826	Rare lipoprotein A (RlpA)-like double-psi beta-barrel
LOC_Os03g17550	2.28726	15.1668	0.150807	-2.72923	0.0231921	Protein tyrosine kinase
LOC_Os02g40784	96.6936	642.762	0.150435	-2.73279	2.23471e-06	WAX2 C-terminal domain
LOC_Os02g29040	9.81541	65.659	0.149491	-2.74187	2.07047e-07	Ankyrin repeats (3 copies)
LOC_Os02g21550	16.1456	108.283	0.149106	-2.74559	9.06043e-06	2OG-Fe(II) oxygenase superfamily
LOC_Os08g33820	172.574	1162.43	0.14846	-2.75186	7.79956e-19	Chlorophyll A-B binding protein
LOC_Os11g33000	3.60105	24.2596	0.148438	-2.75207	0.00130744	Protein of unknown function (DUF2477)
LOC_Os05g02070	14851	100080	0.148391	-2.75253	1.01371e-83	Metallothionein
LOC_Os10g39890	31.7789	214.368	0.148244	-2.75395	0.00430561	Pollen proteins Ole e I like
LOC_Os03g22510	4.83857	32.7159	0.147897	-2.75734	0.0271992	Mannosyl-glycoprotein endo-beta-N-acetylglucosaminidase
LOC_Os08g29950	1.95006	13.1889	0.147856	-2.75774	0.0410865	UbiA prenyltransferase family
LOC_Os09g15480	8.41263	57.1022	0.147326	-2.76292	8.52126e-07	NRDE protein
LOC_Os04g42120	15.5496	106.569	0.145911	-2.77684	2.64291e-14	ESCO1/2 acetyl-transferase
LOC_Os12g19470	145.524	997.895	0.145832	-2.77763	1.2023e-16	Ribulose bisphosphate carboxylase, small chain
LOC_Os07g34520	92.844	641.608	0.144705	-2.78881	3.09962e-18	Isocitrate lyase family
LOC_Os01g74450	341.467	2361.07	0.144624	-2.78962	2.77921e-23	Major intrinsic protein
LOC_Os07g31610	47.04	326.437	0.144101	-2.79484	0.0120861	Peroxidase
LOC_Os10g17660	4.30558	29.974	0.143644	-2.79943	0.00710084	Profilin
LOC_Os05g31160	14.5873	102.038	0.142959	-2.80633	4.18659e-14	PCRF domain
LOC_Os07g22930	272.089	1904.55	0.142863	-2.8073	5.0659e-47	Starch synthase catalytic domain
LOC_Os06g40580	4.6729	33.3071	0.140297	-2.83344	0.0382718	Pneumovirus nucleocapsid protein
LOC_Os06g45710	1228.75	8912.02	0.137876	-2.85856	1.70438e-82	Phosphoglycerate kinase
LOC_Os08g10020	159.482	1166.6	0.136707	-2.87084	7.84547e-20	Photosystem II 10 kDa polypeptide PsbR
LOC_Os11g27329	5.21391	38.1629	0.136622	-2.87173	8.49959e-05	Serine carboxypeptidase
LOC_Os09g33555	16.6653	122.637	0.135891	-2.87948	0.000179269	Pathogenicity factor
LOC_Os01g19740	80.1481	594.089	0.134909	-2.88994	4.83019e-14	CP12 domain
LOC_Os08g32930	3.90324	29.3815	0.132847	-2.91216	0.0143734	RbcX protein
LOC_Os12g05890	11.1736	84.5295	0.132186	-2.91936	7.07623e-08	Protein of unknown function (DUF3049)
LOC_Os07g44460	37.9758	290.896	0.130548	-2.93735	0.00417146	Peroxidase
LOC_Os03g61930	378.556	2903.8	0.130366	-2.93936	5.33622e-134	Acyl CoA binding protein
LOC_Os10g39150	1.96277	15.1917	0.1292	-2.95232	0.0169219	CAAD domains of cyanobacterial aminoacyl-tRNA synthetase
LOC_Os01g58990	1.62557	12.7747	0.127249	-2.97428	0.0320346	Cytochrome P450
LOC_Os01g18860	36.3878	285.979	0.127239	-2.97438	4.35941e-31	S-adenosylmethionine synthetase, central domain
LOC_Os01g73250	274.923	2167.22	0.126855	-2.97875	1.60128e-35	ABA/WDS induced protein
LOC_Os06g46730	1.91035	15.0745	0.126728	-2.9802	0.0153607	Protein of unknown function (DUF629)
LOC_Os05g05550	1.98976	15.703	0.126712	-2.98038	0.0119061	Expressed protein
LOC_Os02g46980	5.8136	45.9617	0.126488	-2.98293	0.00136879	DYW family of nucleic acid deaminases
LOC_Os05g11414	4.25316	34.2233	0.124277	-3.00837	1.69342e-05	K-box region
LOC_Os02g04170	136.732	1108.19	0.123384	-3.01878	1.09779e-94	FAD binding domain
LOC_Os02g50690	83.5569	680.669	0.122757	-3.02612	4.03435e-36	GDSL-like Lipase/Acylhydrolase
LOC_Os10g21700	9.31626	76.942	0.121082	-3.04595	5.79183e-12	Transposase family tnp2
LOC_Os12g08770	58.4051	484.492	0.120549	-3.05231	5.25317e-16	Photosystem I reaction centre subunit N (PSAN or PSI-N)
LOC_Os05g04120	1.624	13.4828	0.12045	-3.05349	0.0362847	Ferroportin1 (FPN1)
LOC_Os06g49930	10.269	85.4346	0.120197	-3.05653	1.52781e-06	F-box domain
LOC_Os07g48490	7415.58	62136.5	0.119343	-3.06681	8.86586e-179	Ricin-type beta-trefoil lectin domain-like
LOC_Os03g64100	6.23021	52.5528	0.118551	-3.07641	1.57493e-08	Putative transposase
LOC_Os10g33550	4.14519	35.0593	0.118234	-3.08029	0.00462889	Mediator complex subunit 3 fungal
LOC_Os02g01150	22.4716	191.461	0.117369	-3.09087	3.67809e-23	D-isomer specific 2-hydroxyacid dehydrogenase, NAD binding domain
LOC_Os02g06150	2.62602	22.4335	0.117058	-3.09471	0.000827068	Leucine rich repeat
LOC_Os12g42610	104.108	899.798	0.115702	-3.11152	1.04868e-30	YABBY protein
LOC_Os01g69030	65.039	567.979	0.114509	-3.12646	5.31425e-67	Glycosyl transferases group 1
LOC_Os05g28090	6.59126	57.9437	0.113753	-3.13603	0.000485738	NADH dehydrogenase transmembrane subunit
LOC_Os01g42370	62.6516	561.015	0.111675	-3.16262	4.44369e-67	ABC-2 type transporter
LOC_Os01g73170	339.707	3057.75	0.111097	-3.17011	1.56016e-131	Peroxidase
LOC_Os06g10590	1.61129	15.1979	0.10602	-3.23759	0.0127789	Domain of unknown function (DUF702)
LOC_Os01g64670	2.20785	21.0016	0.105128	-3.24979	0.0391416	Inorganic pyrophosphatase
LOC_Os05g10210	4.23888	40.3387	0.105082	-3.25041	8.67526e-06	HAD superfamily, subfamily IIIB (Acid phosphatase)
LOC_Os07g43560	3.50893	33.5118	0.104707	-3.25557	0.000492644	Protein kinase domain
LOC_Os02g03570	63.883	615.199	0.103841	-3.26755	6.59273e-75	Hsp20/alpha crystallin family
LOC_Os01g53779	3.6169	34.8407	0.103812	-3.26795	3.46472e-06	zinc-binding in reverse transcriptase
LOC_Os10g39110	5.56852	54.564	0.102055	-3.29258	8.46527e-05	Rare lipoprotein A (RlpA)-like double-psi beta-barrel
LOC_Os02g39900	2.56089	25.5855	0.100091	-3.32061	0.000139445	MULE transposase domain
LOC_Os04g54590	11.5939	115.835	0.10009	-3.32063	1.60925e-19	S-antigen protein
LOC_Os09g15500	1.63985	16.388	0.100064	-3.321	0.00563216	Peroxidase
LOC_Os01g68300	28.8597	288.487	0.100038	-3.32138	6.53705e-43	Uncharacterized protein conserved in bacteria (DUF2255)
LOC_Os09g27740	1.27252	13.042	0.0975711	-3.3574	0.0181777	Protein of unknown function (DUF3184)
LOC_Os02g49870	2.97907	31.0262	0.0960178	-3.38055	1.86926e-05	CAAD domains of cyanobacterial aminoacyl-tRNA synthetase
LOC_Os09g34950	2.6403	27.5691	0.0957703	-3.38428	3.74134e-05	TCP family transcription factor
LOC_Os09g29210	16.2463	169.993	0.0955701	-3.3873	2.45913e-28	Triose-phosphate Transporter family
LOC_Os02g03640	1.61286	16.8882	0.0955021	-3.38832	0.00336658	Plant transposase (Ptta/En/Spm family)
LOC_Os10g05950	2.28726	24.2406	0.0943563	-3.40574	0.00058433	Pollen proteins Ole e I like
LOC_Os01g59530	353.078	3762.86	0.0938324	-3.41377	3.66158e-60	EF-hand domain pair
LOC_Os11g42410	6.13495	65.4935	0.0936726	-3.41623	6.96354e-12	Protein of unknown function (DUF3049)
LOC_Os01g07060	13.5387	144.719	0.0935516	-3.41809	0.000118854	Pollen proteins Ole e I like
LOC_Os11g14410	22.3472	240.184	0.0930419	-3.42597	1.73946e-09	Glycosyl hydrolases family 28
LOC_Os02g27120	1.27409	13.7083	0.092943	-3.42751	0.0321354	Reverse transcriptase (RNA-dependent DNA polymerase)
LOC_Os02g45520	41.5393	447.822	0.0927585	-3.43038	1.48057e-25	SPX domain
LOC_Os11g47443	0.962315	10.4782	0.0918395	-3.44474	0.0447398	Domain of unknown function (DUF4216)
LOC_Os01g04370	28.8119	317.208	0.0908296	-3.46069	1.98944e-27	Hsp20/alpha crystallin family
LOC_Os10g18870	41.6754	471.625	0.0883657	-3.50037	2.52285e-32	Dirigent-like protein
LOC_Os10g05980	3.22101	37.0682	0.0868941	-3.5246	0.00103236	Pollen proteins Ole e I like
LOC_Os08g01380	46.8657	543.272	0.0862656	-3.53507	1.49286e-20	2Fe-2S iron-sulfur cluster binding domain
LOC_Os01g03230	1.31379	15.5469	0.0845055	-3.56481	0.00436009	gag-polypeptide of LTR copia-type
LOC_Os10g05990	6.90774	83.09	0.0831356	-3.58839	4.4947e-07	Pollen proteins Ole e I like
LOC_Os01g68450	3.86041	46.6635	0.0827287	-3.59547	5.52869e-09	Uncharacterized conserved protein (DUF2358)
LOC_Os04g55790	1.91035	23.3341	0.0818693	-3.61053	0.000132355	Myb/SANT-like DNA-binding domain
LOC_Os07g39060	1.29952	15.9987	0.0812264	-3.62191	0.00309222	Coronavirus endopeptidase C30
LOC_Os02g42820	3.62961	45.1396	0.0804086	-3.63651	4.12503e-08	LIM domain
LOC_Os11g13930	9.31939	116.637	0.079901	-3.64564	3.71183e-15	ZF-HD protein dimerization region
LOC_Os01g05650	687.308	8724.46	0.0787794	-3.66604	1.34378e-242	Metallothionein
LOC_Os03g58300	16.1622	209.641	0.0770945	-3.69723	3.93782e-13	Tryptophan synthase alpha chain
LOC_Os05g09704	1.99133	26.1697	0.0760927	-3.7161	0.00292183	HAD superfamily, subfamily IIIB (Acid phosphatase)
LOC_Os03g27680	1.27252	16.916	0.0752261	-3.73262	0.00354031	Sporozoite P67 surface antigen
LOC_Os05g34450	0.987741	13.1609	0.075051	-3.73599	0.00822962	Protein of unknown function DUF260
LOC_Os05g47730	4.53481	61.1037	0.074215	-3.75215	2.6062e-12	Probable lipid transfer
LOC_Os12g23180	7.32905	99.4177	0.0737198	-3.7618	6.1734e-05	NAD dependent epimerase/dehydratase family
LOC_Os02g30910	0.987741	13.4171	0.0736178	-3.7638	0.0140084	Sugar efflux transporter for intercellular exchange
LOC_Os10g05970	5.21234	70.9877	0.0734259	-3.76757	8.83743e-12	Pollen proteins Ole e I like
LOC_Os11g47970	36.0109	491.136	0.0733216	-3.76962	6.65107e-77	ATPase family associated with various cellular activities (AAA)
LOC_Os04g45210	1.63828	23.1575	0.0707451	-3.82123	7.29659e-05	Peroxisomal biogenesis factor 11 (PEX11)
LOC_Os05g09740	0.960749	13.7079	0.0700874	-3.8347	0.0121977	HAD superfamily, subfamily IIIB (Acid phosphatase)
LOC_Os02g53510	24.3423	351.452	0.0692619	-3.85179	3.16849e-32	Oxidoreductase/ transition metal ion binding protein, putative, expressed
LOC_Os11g05550	23.813	347.219	0.068582	-3.86603	7.79186e-21	Protein of unknown function (DUF3049)
LOC_Os07g41850	5.21391	76.4816	0.068172	-3.87468	7.47739e-14	C1-like domain
LOC_Os04g56170	0.960749	14.3053	0.0671605	-3.89624	0.00425597	SBP domain
LOC_Os11g03390	2.28882	34.8786	0.0656226	-3.92966	1.91574e-07	FHA domain
LOC_Os03g27120	612.099	9517.83	0.0643108	-3.9588	1.41744e-63	Caspase domain
LOC_Os11g37970	21.7575	339.096	0.0641632	-3.96211	3.81873e-20	Barwin family
LOC_Os12g44350	5.82161	90.8944	0.064048	-3.9647	4.45844e-19	Actin
LOC_Os10g25180	1.31379	20.559	0.0639036	-3.96796	0.00015509	Protein of unknown function (DUF3537)
LOC_Os06g11840	31.9197	514.832	0.0620003	-4.01158	2.97896e-86	Trehalose-phosphatase
LOC_Os10g21268	1.32807	21.4844	0.0618157	-4.01588	0.0132689	Ribulose bisphosphate carboxylase large chain, catalytic domain
LOC_Os12g17600	28.1123	477.627	0.0588583	-4.08661	9.39349e-83	Ribulose bisphosphate carboxylase, small chain
LOC_Os05g32450	2.26026	38.688	0.0584229	-4.09732	1.67917e-07	Domain of unknown function (DUF1720)
LOC_Os01g32830	1.88336	32.9664	0.0571297	-4.12961	0.0182365	LrgB-like family
LOC_Os03g45210	3.26385	58.5172	0.0557759	-4.16421	4.13977e-13	Protein of unknown function (DUF1637)
LOC_Os07g40690	2.99491	55.2732	0.0541838	-4.20599	0.00166318	NAD dependent epimerase/dehydratase family
LOC_Os01g68660	2.30154	42.5173	0.0541318	-4.20738	1.11552e-09	Cystatin domain
LOC_Os02g52730	3.57719	70.09	0.0510371	-4.29231	6.82719e-12	Nitrite and sulphite reductase 4Fe-4S domain
LOC_Os12g39850	1.60972	32.1021	0.0501438	-4.31778	0.00824717	Helix-loop-helix DNA-binding domain
LOC_Os11g12810	136.197	2755.67	0.0494243	-4.33864	1.01594e-53	Glycosyl transferases group 1
LOC_Os02g15350	8.45076	171.733	0.0492088	-4.34494	7.07109e-38	Dof domain, zinc finger
LOC_Os12g42220	10.1176	209.73	0.048241	-4.37359	4.28391e-41	Cotton fibre expressed protein
LOC_Os10g28440	21.1261	441.586	0.0478414	-4.3856	1.02405e-84	Sulfate transporter family
LOC_Os10g18820	2.27298	48.2763	0.0470827	-4.40866	0.00170195	Dirigent-like protein
LOC_Os02g14180	1.65099	36.0629	0.0457809	-4.44911	2.19899e-05	Peroxidase
LOC_Os04g43360	5.14878	113.262	0.0454589	-4.45929	4.7636e-12	Glycosyl hydrolase family 1
LOC_Os03g55460	0.338766	8.09852	0.0418307	-4.5793	0.0411872	Protein of unknown function (DUF1436)
LOC_Os01g06310	10.2399	256.678	0.0398937	-4.64769	5.30156e-14	Golgin subfamily A member 7/ERF4 family
LOC_Os01g07040	0.338766	8.80518	0.0384736	-4.69999	0.0264995	Pollen proteins Ole e I like
LOC_Os10g36090	0.324487	8.47987	0.0382656	-4.70781	0.0447116	Probable lipid transfer
LOC_Os03g11614	1.32651	34.7707	0.0381502	-4.71217	8.26758e-09	K-box region
LOC_Os02g36600	18.2693	516.717	0.0353565	-4.82188	2.81516e-102	Aldose 1-epimerase
LOC_Os12g01449	9.20927	263.875	0.0349001	-4.84062	1.17957e-23	Leucine zipper
LOC_Os11g08569	0.987741	29.4096	0.0335857	-4.89601	2.23004e-07	Prenyltransferase-like
LOC_Os02g12780	0.338766	10.2482	0.0330561	-4.91894	0.010392	Cytokinin dehydrogenase 1, FAD and cytokinin binding
LOC_Os02g05270	0.975028	29.7081	0.0328202	-4.92927	7.57767e-08	Domain of unknown function (DUF1720)
LOC_Os05g32300	0.311774	9.92769	0.0314045	-4.99288	0.0116846	Domain of unknown function (DUF1876)
LOC_Os05g35370	0.324487	10.4875	0.0309405	-5.01436	0.00855322	Glycosyl hydrolases family 35
LOC_Os08g01370	1.32807	43.9179	0.0302399	-5.0474	8.81858e-05	Domain of unknown function (DUF4641)
LOC_Os05g33200	0.324487	11.08	0.0292858	-5.09366	0.00549472	Dienelactone hydrolase family
LOC_Os02g43820	0.623549	21.6611	0.0287866	-5.11846	0.0288155	AP2 domain
LOC_Os03g14180	0.663254	23.1966	0.0285927	-5.12821	3.06363e-06	Hsp20/alpha crystallin family
LOC_Os04g47330	1.29795	45.9648	0.0282379	-5.14622	0.0105347	Divergent CRAL/TRIO domain
LOC_Os06g27370	4.48396	159.198	0.0281659	-5.1499	1.51894e-21	Plant mobile domain
LOC_Os04g50880	0.989307	35.8746	0.0275768	-5.1804	8.55193e-10	Phosphoribulokinase / Uridine kinase family
LOC_Os03g03910	36.3348	1329.8	0.0273235	-5.19371	1.01597e-59	Catalase
LOC_Os01g05585	0.650541	24.352	0.0267141	-5.22625	1.20283e-06	Metallothionein
LOC_Os06g13280	2.00404	78.0209	0.0256859	-5.28288	3.03912e-07	O-methyltransferase
LOC_Os06g33450	0.311774	12.809	0.0243403	-5.36051	0.00281192	Helix-loop-helix DNA-binding domain
LOC_Os05g40650	0.636261	26.5685	0.0239479	-5.38396	3.45939e-07	Sodium/hydrogen exchanger family
LOC_Os05g12240	0.324487	13.6816	0.0237171	-5.39793	0.000817944	Chalcone and stilbene synthases, N-terminal domain
LOC_Os01g25510	0.962315	41.2841	0.0233096	-5.42293	1.35405e-11	Alpha amylase, catalytic domain
LOC_Os02g29140	2.6006	114.483	0.0227159	-5.46015	1.42197e-31	Ankyrin repeats (3 copies)
LOC_Os01g56430	0.311774	15.9832	0.0195064	-5.67991	0.000291629	Ctr copper transporter family
LOC_Os04g56230	0.311774	16.6756	0.0186965	-5.74109	9.89819e-05	Polyprenyl synthetase
LOC_Os01g06990	0.650541	36.5359	0.0178055	-5.81153	1.00592e-10	Pollen proteins Ole e I like
LOC_Os01g07050	0.338766	22.6838	0.0149343	-6.06523	1.39427e-06	Pollen proteins Ole e I like
LOC_Os06g36210	8.80694	589.867	0.0149304	-6.06561	5.16439e-29	Transmembrane amino acid transporter protein
LOC_Os04g28120	3.59147	245.34	0.0146388	-6.09406	3.55999e-08	Response regulator receiver domain
LOC_Os05g12210	0.324487	22.5196	0.0144091	-6.11688	9.92596e-07	Chalcone and stilbene synthases, N-terminal domain
LOC_Os01g07030	0.324487	23.07	0.0140653	-6.15171	8.63996e-07	Pollen proteins Ole e I like
LOC_Os04g21350	0.663254	48.1051	0.0137876	-6.18049	1.24994e-14	CEP19-like protein
LOC_Os03g07940	4.45853	476.801	0.00935093	-6.74068	6.63947e-13	AP2 domain
LOC_Os07g48500	172.383	23132.3	0.00745208	-7.06814	2.78934e-37	Ricin-type beta-trefoil lectin domain-like
LOC_Os01g10400	376.469	51900.8	0.00725363	-7.10708	1.01619e-42	O-antigen polysaccharide polymerase Wzy
LOC_Os03g22210	1.32651	219.77	0.00603588	-7.37222	4.44369e-67	Pollen proteins Ole e I like
LOC_Os10g14870	0.636261	105.794	0.00601418	-7.37742	2.953e-34	Heavy-metal-associated domain
LOC_Os01g02120	0.677533	128.179	0.00528583	-7.56365	1.65548e-07	Phosphatidylethanolamine-binding protein
LOC_Os01g53330	0.338766	84.6157	0.00400359	-7.96449	9.0764e-21	UDP-glucoronosyl and UDP-glucosyl transferase
LOC_Os02g42300	1.2471	333.221	0.00374256	-8.06176	2.00416e-13	Atrophin-1 family
LOC_Os08g36900	0.677533	196.021	0.00345643	-8.1765	0.00452279	Alpha-amylase C-terminal beta-sheet domain
LOC_Os09g28420	2.23484	682.471	0.00327463	-8.25445	1.34506e-160	Alpha-amylase C-terminal beta-sheet domain
LOC_Os04g01330	0.311774	98.9861	0.00314968	-8.31058	2.8916e-33	Thioesterase-like superfamily
LOC_Os05g11320	98.5882	48826.1	0.00201917	-8.95202	1.43797e-21	Metallothionein
LOC_Os02g52700	10.3922	9309.41	0.00111631	-9.80704	3.51426e-43	Alpha-amylase C-terminal beta-sheet domain
LOC_Os01g67980	3.33368	4541.03	0.000734124	-10.4117	3.18879e-12	Papain family cysteine protease
LOC_Os02g52710	6.38101	17891	0.00035666	-11.4532	6.31464e-46	Alpha-amylase C-terminal beta-sheet domain
LOC_Os08g03690	1.69383	5379.34	0.000314877	-11.6329	2.36184e-31	Protease inhibitor/seed storage/LTP family

## Sheet: Dataset S5
Dataset S5 Differentially expressed genes in the shoots of 7-day-old osacbp6 seedlings compared with the wild type
Gene ID	Mean value of osacbp6	Mean value of wild type	Fold Change	Log2 Fold Change	adjusted P-value	Annotation
Up-regulated
LOC_Os07g39450	193.89	0.325659	595.378	9.21766	1.3803e-49	GRF zinc finger
LOC_Os07g05840	1121.98	2.60527	430.658	8.7504	5.264e-31	Plant transposase (Ptta/En/Spm family)
LOC_Os07g05850	495.276	1.35162	366.43	8.5174	5.59892e-125	Domain of unknown function (DUF4218)
LOC_Os01g35330	1732.32	5.73665	301.975	8.23828	3.18502e-49	Protein of unknown function (DUF3778)
LOC_Os03g43100	93.8897	0.325659	288.307	8.17146	9.69211e-27	Protein of unknown function (DUF3778)
LOC_Os02g53240	282.046	1.00147	281.632	8.13767	2.1277e-76	Tetrahydromethanopterin S-methyltransferase, subunit E
LOC_Os07g34510	240.413	1.07945	222.717	7.79907	9.35387e-11	Syntaxin Syntaxins are the prototype family of SNARE proteins
LOC_Os06g03190	73.0167	0.350152	208.529	7.7041	2.26845e-20	Integrase core domain
LOC_Os06g03200	220.4	1.37612	160.161	7.32338	3.27052e-14	Protein of unknown function (DUF621)
LOC_Os01g15740	277.015	2.37242	116.765	6.86746	1.62608e-70	Transferase family
LOC_Os01g28744	115.221	1.00147	115.052	6.84614	8.43902e-31	Atrophin-1 family
LOC_Os06g03180	116.885	1.02596	113.927	6.83196	3.02949e-31	Daxx Family
LOC_Os05g01330	308.818	3.01408	102.459	6.6789	1.24407e-20	Hepcidin
LOC_Os04g18770	30.7166	0.325659	94.3212	6.55951	2.22558e-07	Reverse transcriptase (RNA-dependent DNA polymerase)
LOC_Os01g46860	32.6401	0.350152	93.2169	6.54252	5.82163e-08	Sugar (and other) transporter
LOC_Os08g10612	29.4288	0.359817	81.7883	6.35382	5.33935e-07	Domain of unknown function (DUF4654)
LOC_Os01g41960	206.668	2.72258	75.909	6.2462	4.02584e-49	Reverse transcriptase (RNA-dependent DNA polymerase)
LOC_Os11g29920	50.9095	0.709969	71.7066	6.16403	1.17245e-12	NB-ARC domain
LOC_Os10g05290	219.665	3.14621	69.8189	6.12555	1.57365e-14	non-SMC mitotic condensation complex subunit 1
LOC_Os09g03570	61.3743	1.03563	59.2628	5.88906	5.68784e-15	Myb/SANT-like DNA-binding domain
LOC_Os01g64949	116.727	2.10542	55.4412	5.79289	1.22844e-28	GcrA cell cycle regulator
LOC_Os10g11100	122.922	2.37242	51.813	5.69524	1.40322e-29	Domain of unknown function (DUF1938)
LOC_Os11g17954	107.511	2.30411	46.6606	5.54413	2.40372e-05	No apical meristem-associated C-terminal domain
LOC_Os02g58380	36.1219	1.06979	33.7655	5.07748	1.25537e-07	N-terminus of kinetochore NMS complex subunit Spc7
LOC_Os07g10850	450.97	14.3478	31.4314	4.97413	1.01179e-09	Reverse transcriptase (RNA-dependent DNA polymerase)
LOC_Os11g45180	35.9139	1.32713	27.0613	4.75816	0.000607942	NB-ARC domain
LOC_Os09g07940	18.5629	0.709969	26.1461	4.70852	0.00247145	Late cornified envelope
LOC_Os01g64840	44.0751	1.70177	25.8995	4.69485	8.78103e-05	Xylanase inhibitor C-terminal
LOC_Os02g58370	119.862	5.41616	22.1304	4.46796	1.04914e-09	Protein of unknown function (DUF1668)
LOC_Os10g19910	140.16	6.52977	21.4648	4.4239	3.15821e-27	Protein of unknown function (DUF1421)
LOC_Os10g05250	130.988	6.18027	21.1946	4.40562	7.14298e-06	Protein tyrosine kinase
LOC_Os11g35274	30.0779	1.41994	21.1825	4.4048	1.84607e-05	Protein kinase domain
LOC_Os11g22150	164.654	8.86462	18.5743	4.21523	3.30862e-06	Acyltransferase family
LOC_Os08g11200	19.2187	1.33679	14.3767	3.84566	0.0284557	Integrase core domain
LOC_Os07g32680	14.4251	1.02596	14.06	3.81353	0.0482667	Retrotransposon protein, putative, unclassified, expressed
LOC_Os04g02520	94.4102	7.61888	12.3916	3.63129	6.44675e-15	Human adenovirus early E3A glycoprotein
LOC_Os07g03040	242.848	22.0597	11.0087	3.46057	3.08293e-34	Domain of unknown function (DUF1719)
LOC_Os05g39790	97.5902	8.96984	10.8798	3.44358	7.35636e-05	FAR1 DNA-binding domain
LOC_Os10g29390	54.3991	5.48964	9.90942	3.3088	0.00451937	BTB/POZ domain
LOC_Os01g32864	41.8637	4.58548	9.12963	3.19056	0.000465475	Metaviral_G glycoprotein
LOC_Os07g32700	23.3584	3.12171	7.48255	2.90353	0.0156586	Retrotransposon protein, putative, unclassified, expressed
LOC_Os07g31200	20.1442	2.79089	7.21783	2.85157	0.0402489	Glycosyl transferase family 1
LOC_Os10g38660	145.555	20.429	7.12493	2.83287	8.93914e-07	Glutathione S-transferase, N-terminal domain
LOC_Os07g14820	26.2936	3.70922	7.08872	2.82553	0.0407428	NPH3 family
LOC_Os07g09630	485.622	70.4284	6.89525	2.7856	0.0318063	2OG-Fe(II) oxygenase superfamily
LOC_Os07g41350	146.158	21.2259	6.88582	2.78363	0.0239889	NADH-ubiquinone reductase complex 1 MLRQ subunit
LOC_Os09g19350	500.763	73.1017	6.85022	2.77615	3.18546e-13	Protein tyrosine kinase
LOC_Os06g49350	131.446	19.5693	6.71697	2.74781	2.82464e-14	Reverse transcriptase (RNA-dependent DNA polymerase)
LOC_Os03g32526	273.691	41.6877	6.56528	2.71486	3.73607e-25	AAA domain
LOC_Os01g16200	48.2977	7.45776	6.47617	2.69514	6.90027e-05	Serpin (serine protease inhibitor)
LOC_Os04g31790	103.264	16.1219	6.40519	2.67924	4.07677e-09	SRF-type transcription factor (DNA-binding and dimerization domain)
LOC_Os11g40480	21.7357	3.40805	6.37775	2.67305	0.0438957	BTB/POZ domain
LOC_Os08g08100	80.2011	12.5818	6.3744	2.67229	0.0185945	Broad-minded protein
LOC_Os06g40240	840.416	136.062	6.17672	2.62684	3.09438e-59	Reverse transcriptase (RNA-dependent DNA polymerase)
LOC_Os07g32710	753.931	123.067	6.12617	2.61499	7.79703e-55	Retrotransposon protein, putative, unclassified, expressed
LOC_Os03g58880	344.986	56.4926	6.10675	2.61041	6.50047e-10	2OG-Fe(II) oxygenase superfamily
LOC_Os06g35165	30.6962	5.7953	5.29674	2.4051	0.0250666	Protein of unknown function (DUF3778)
LOC_Os10g05190	42.2696	8.5617	4.93706	2.30365	0.00221728	Transposase family tnp2
LOC_Os07g44450	47.3685	9.88883	4.7901	2.26006	0.00415255	Dirigent-like protein
LOC_Os04g58050	178.894	37.6959	4.74572	2.24663	2.9878e-14	Protein of unknown function (DUF1668)
LOC_Os04g17650	224.368	47.8763	4.6864	2.22848	3.77884e-17	Sucrose synthase
LOC_Os12g07180	171.154	37.5262	4.56093	2.18933	9.13004e-11	No apical meristem-associated C-terminal domain
LOC_Os11g42850	129.729	28.5067	4.55082	2.18613	2.34982e-07	Protein of unknown function (DUF3615)
LOC_Os06g27360	40.9118	9.35998	4.37093	2.12794	0.00575928	Protein of unknown function (DUF3729)
LOC_Os02g18650	41.8954	9.67081	4.33215	2.11508	0.00932739	Pectinesterase
LOC_Os09g26530	693.524	160.497	4.32109	2.1114	8.5819e-15	Protein of unknown function (DUF1556)
LOC_Os07g01904	1493.05	378.342	3.9463	1.9805	5.96914e-50	EpsG family
LOC_Os11g40970	68.2368	17.4497	3.91048	1.96734	0.000229639	Protein kinase domain
LOC_Os03g01120	505.838	129.459	3.90733	1.96618	5.18142e-22	E1-E2 ATPase
LOC_Os03g51459	136.831	37.3868	3.65987	1.87179	0.0332246	Nodulin-like
LOC_Os06g09980	74.3266	20.9847	3.54193	1.82454	0.000303103	Adenovirus EB1 55K protein / large t-antigen
LOC_Os04g02620	883.889	250.411	3.52976	1.81957	6.32479e-27	short chain dehydrogenase
LOC_Os10g39190	284.66	81.0671	3.51142	1.81205	4.10265e-13	B3 DNA binding domain
LOC_Os04g02030	81.3077	23.3817	3.47741	1.79801	0.000153871	NB-ARC domain
LOC_Os06g05690	69.1984	20.0543	3.45055	1.78683	0.012381	Pyridoxal-phosphate dependent enzyme
LOC_Os11g40340	157.739	45.7919	3.44469	1.78438	8.23196e-09	Domain of unknown function (DUF4220)
LOC_Os08g07380	100.537	29.2954	3.43183	1.77898	0.000179313	NB-ARC domain
LOC_Os11g10590	57.3844	17.0944	3.35691	1.74713	0.0139499	Protein of unknown function (DUF1218)
LOC_Os11g41410	421.288	128.131	3.28794	1.71718	9.83391e-19	Myb/SANT-like DNA-binding domain
LOC_Os03g05140	89.1508	27.1882	3.27903	1.71327	0.00161218	Protein kinase domain
LOC_Os02g58360	244.261	74.5038	3.27851	1.71304	3.72187e-09	AN1-like Zinc finger
LOC_Os01g51610	54.3583	16.628	3.26907	1.70888	0.00900601	B3 DNA binding domain
LOC_Os04g17660	863.136	271.384	3.1805	1.66925	0.000222003	Rhodanese-like domain
LOC_Os05g10650	285.581	95.4539	2.99183	1.58103	0.0318013	Phosphofructokinase
LOC_Os11g34624	47.4552	15.8698	2.99029	1.58029	0.0420556	Protein kinase domain
LOC_Os10g26940	300.506	100.88	2.97885	1.57476	0.000296818	BURP domain
LOC_Os03g07170	168.752	57.3352	2.94325	1.55741	0.0127699	MFS/sugar transport protein
LOC_Os05g47490	138.426	47.2398	2.93028	1.55104	0.000544591	ABC transporter transmembrane region
LOC_Os03g29150	92.1895	31.5608	2.92101	1.54647	0.000527027	3-beta hydroxysteroid dehydrogenase/isomerase family
LOC_Os02g02780	359.196	126.955	2.82932	1.50046	0.0341604	Protein tyrosine kinase
LOC_Os12g33194	85.0389	30.4751	2.79044	1.48049	0.00210828	GDSL/SGNH-like Acyl-Esterase family found in Pmr5 and Cas1p
LOC_Os12g32390	243.058	87.1509	2.78894	1.47971	2.63383e-09	Protein of unknown function (DUF817)
LOC_Os12g36240	1124.89	416.989	2.69765	1.4317	1.12333e-15	Potato inhibitor I family
LOC_Os04g02580	102.378	39.7189	2.57756	1.36601	0.00135287	Weak chloroplast movement under blue light
LOC_Os07g01410	260.891	101.498	2.57041	1.362	0.00301683	Peroxidase
LOC_Os12g08760	3815.16	1487.69	2.56448	1.35867	4.84913e-23	Phosphoenolpyruvate phosphomutase
LOC_Os10g07160	200.568	78.4943	2.55519	1.35343	9.2894e-07	zinc-binding in reverse transcriptase
LOC_Os04g01990	173.409	68.149	2.54455	1.34741	7.3923e-06	PPR repeat family
LOC_Os07g29330	539.547	216.572	2.49131	1.3169	3.5723e-10	Protein tyrosine kinase
LOC_Os04g11970	132.086	54.0475	2.44389	1.28918	0.000380856	O-methyltransferase
LOC_Os01g68720	161.531	66.2322	2.43886	1.28621	0.0156827	Keratin, type I cytoskeletal 9, putative, expressed
LOC_Os01g62420	5308.45	2178.9	2.4363	1.28469	0.0350966	Triosephosphate isomerase
LOC_Os01g65260	566.04	235.927	2.39921	1.26256	1.23289e-11	Glutamine amidotransferases class-II
LOC_Os01g27260	102.73	43.3746	2.36844	1.24394	0.00451937	Glutathione S-transferase, C-terminal domain
LOC_Os01g12464	137.391	58.294	2.35686	1.23687	0.0170187	Protein of unknown function (DUF3196)
LOC_Os10g14180	344.854	150.137	2.29693	1.19971	2.19366e-08	zinc-binding in reverse transcriptase
LOC_Os07g44130	250.105	109.348	2.28723	1.1936	5.6079e-06	Cytochrome P450
LOC_Os08g08970	2138.32	949.519	2.25201	1.17121	0.00510091	Cupin
LOC_Os04g02730	1582.08	709.225	2.23072	1.15751	3.89704e-19	Dihydrouridine synthase (Dus)
LOC_Os11g20160	519.745	233.042	2.23027	1.15722	0.000112009	O-methyltransferase
LOC_Os02g05410	191.927	86.5647	2.21716	1.14871	8.94599e-05	Splicing factor 3B subunit 1
LOC_Os04g39900	3478.22	1592.79	2.18373	1.1268	1.88748e-11	Glycosyl hydrolase family 1
LOC_Os09g23540	1017.44	466.852	2.17937	1.12391	1.28186e-10	Alcohol dehydrogenase GroES-like domain
LOC_Os06g06900	137.091	63.2399	2.16779	1.11622	0.0351996	Helix-loop-helix DNA-binding domain
LOC_Os05g09440	1144.95	535.616	2.13764	1.09602	0.00748201	Malic enzyme, NAD binding domain
LOC_Os10g22730	86.781	40.6127	2.13679	1.09545	0.0420556	Papain family cysteine protease
LOC_Os05g12640	7414.58	3480	2.13063	1.09128	6.92685e-16	BURP domain
LOC_Os04g27190	2245.9	1056.67	2.12545	1.08777	2.35351e-11	Terpene synthase family, metal binding domain
LOC_Os04g53050	612.99	291.162	2.10532	1.07404	2.15274e-07	NB-ARC domain
LOC_Os11g31770	650.657	310.031	2.09868	1.06949	1.68304e-09	Effector from type III secretion system
LOC_Os07g27350	330.229	157.725	2.0937	1.06606	1.19352e-06	Protein of unknown function (DUF1446)
LOC_Os03g25270	3241.38	1549.58	2.09178	1.06473	0.000527027	Pyroglutamyl peptidase
LOC_Os08g14760	272.88	132.473	2.0599	1.04257	0.000139582	AMP-binding enzyme
LOC_Os02g34580	230.988	112.554	2.05223	1.03719	0.000142794	Ammonium Transporter Family
LOC_Os03g62060	1007.5	493.805	2.04028	1.02877	0.0304747	Peptidase family M20/M25/M40
LOC_Os06g02019	273.708	134.368	2.03699	1.02644	0.00208267	Cytochrome P450
LOC_Os10g05020	266.419	130.93	2.03481	1.0249	0.0327873	Cytochrome P450
LOC_Os11g10710	676.855	332.7	2.03443	1.02462	6.00111e-10	Protein kinase domain
LOC_Os10g17260	518.135	256.654	2.01881	1.0135	2.22751e-08	Cytochrome P450
Down-regulated
LOC_Os06g44160	77.7449	156.042	0.49823	-1.00512	0.00382574	DnaJ domain
LOC_Os10g35200	177.226	356.756	0.496771	-1.00935	2.17046e-05	con80 domain of Katanin
LOC_Os05g29790	66.1829	133.386	0.496175	-1.01108	0.0231394	Pectinesterase
LOC_Os07g40690	56.3222	114.168	0.493328	-1.01938	0.0200644	NAD dependent epimerase/dehydratase family
LOC_Os03g32490	1883.85	3856.62	0.488472	-1.03365	0.0499555	Protein of unknown function (DUF1230)
LOC_Os09g27820	851.81	1751.26	0.486398	-1.03979	0.00845341	2OG-Fe(II) oxygenase superfamily
LOC_Os06g19550	290.662	599.439	0.484889	-1.04427	0.0062849	short chain dehydrogenase
LOC_Os02g02340	174.712	360.751	0.4843	-1.04603	0.000108571	Acyltransferase
LOC_Os04g02140	165.403	341.659	0.484118	-1.04657	9.56932e-07	E2F/DP family winged-helix DNA-binding domain
LOC_Os08g10500	137.823	286.452	0.481137	-1.05548	0.000215194	Expressed protein
LOC_Os02g03120	41.8842	88.212	0.474814	-1.07457	0.048303	Glycosyl hydrolase family 9
LOC_Os11g29370	1624.35	3426.25	0.474091	-1.07676	0.00947359	Class II Aldolase and Adducin N-terminal domain
LOC_Os07g15460	2731.73	5839.85	0.467775	-1.09611	0.0289555	Natural resistance-associated macrophage protein
LOC_Os10g23180	102.473	224.15	0.45716	-1.12923	0.020276	Cytochrome P450
LOC_Os04g30410	71.6331	160.089	0.447457	-1.16018	0.000752233	Domain of unknown function (DUF3492)
LOC_Os01g62060	75.1642	168.34	0.446501	-1.16326	0.0216755	Plant protein 1589 of unknown function (A_thal_3526)
LOC_Os04g41960	412.133	924.477	0.445801	-1.16553	0.000932208	Zinc-binding dehydrogenase
LOC_Os01g69070	97.081	221.374	0.438538	-1.18923	6.90027e-05	Membrane transport protein
LOC_Os04g58710	5541.44	12673.9	0.437234	-1.19352	6.28202e-23	AMP-binding enzyme
LOC_Os07g46480	715.903	1700.97	0.42088	-1.24852	0.0343875	Xylanase inhibitor C-terminal
LOC_Os05g06814	98.2259	234.892	0.418174	-1.25782	0.000324745	Trypsin-like peptidase domain
LOC_Os12g42220	32.3343	77.5297	0.417057	-1.26168	0.0177601	Cotton fibre expressed protein
LOC_Os04g01320	498.492	1206.1	0.41331	-1.27471	1.81936e-21	Protein kinase domain
LOC_Os07g23640	294.151	719.798	0.408658	-1.29104	1.79156e-11	Afadin- and alpha -actinin-Binding
LOC_Os01g25484	5240.56	12837.2	0.408233	-1.29253	1.51633e-28	Nitrite and sulphite reductase 4Fe-4S domain
LOC_Os09g04384	249.19	613.131	0.406422	-1.29895	0.00456542	Nucleocapsid protein N
LOC_Os09g33470	145.343	362.126	0.40136	-1.31703	1.55264e-08	Mitochondrial carrier protein
LOC_Os07g34260	184.228	462.654	0.398199	-1.32844	0.00062344	Chalcone and stilbene synthases, N-terminal domain
LOC_Os07g48830	166.85	421.486	0.395861	-1.33694	0.000210307	Glycosyl transferase family 8
LOC_Os08g35760	3255.07	8322.57	0.391114	-1.35434	0.00889347	Cupin
LOC_Os05g44620	89.2719	232.331	0.384244	-1.37991	0.000438989	Domain of unknown function (DUF4413)
LOC_Os11g02379	71.6647	188.51	0.380164	-1.39531	6.67183e-07	Invertebrate innate immunity transcript family
LOC_Os06g49930	44.8273	118.5	0.37829	-1.40244	0.000155836	F-box domain
LOC_Os09g27320	36.8005	100.165	0.3674	-1.44458	0.00306048	C2H2-type zinc finger
LOC_Os06g32020	49.9121	139.545	0.357676	-1.48327	0.000551786	Plant thionin
LOC_Os11g20330	89.5761	250.994	0.356885	-1.48647	5.56603e-10	DoxX-like family
LOC_Os03g04530	322.17	906.3	0.355478	-1.49217	0.00336832	Cytochrome P450
LOC_Os06g50420	52.1479	146.842	0.35513	-1.49358	0.000113878	Plastocyanin-like domain
LOC_Os09g04624	56.0183	158.03	0.354478	-1.49623	0.00319756	GDSL-like Lipase/Acylhydrolase
LOC_Os01g65110	631.117	1862.36	0.33888	-1.56115	0.0445188	POT family
LOC_Os09g04380	43.5217	128.636	0.338333	-1.56348	0.0382355	AbgT putative transporter family
LOC_Os09g27750	1190.55	3527.98	0.33746	-1.56721	0.000220314	2OG-Fe(II) oxygenase superfamily
LOC_Os01g49470	2204.07	6700.54	0.32894	-1.60411	3.51771e-06	CHY zinc finger
LOC_Os05g08450	34.5454	106.402	0.324668	-1.62296	3.18367e-05	F-box domain
LOC_Os03g13390	423.796	1309.4	0.323657	-1.62746	0.000832581	Aldo/keto reductase family
LOC_Os09g04360	77.3746	240.912	0.321174	-1.63857	0.00161218	Protein of unknown function (DUF3810)
LOC_Os01g06876	17.8917	55.7114	0.32115	-1.63868	0.0394133	Leucine rich repeat
LOC_Os02g51730	21.4724	68.5764	0.313117	-1.67523	0.00173398	TPR repeat
LOC_Os11g29720	40.6536	130.574	0.311344	-1.68342	1.84607e-05	Cytochrome P450
LOC_Os06g03500	32.6713	106.484	0.306818	-1.70454	2.36939e-05	NB-ARC domain
LOC_Os02g53130	512.497	1751.19	0.292657	-1.77272	0.000102249	Mo-co oxidoreductase dimerization domain
LOC_Os03g08310	16.6553	57.7663	0.288322	-1.79425	0.0145265	tify domain
LOC_Os12g22140	19.5194	69.974	0.278952	-1.84191	0.000323944	Bacterial export proteins, family 3
LOC_Os02g20540	234.751	857.07	0.273899	-1.86828	0.0185398	Fasciclin domain
LOC_Os02g48770	45.8485	168.096	0.272752	-1.87434	0.000880962	SAM dependent carboxyl methyltransferase
LOC_Os09g04370	39.9866	147.237	0.271579	-1.88055	0.0156372	Protein of unknown function (DUF3984)
LOC_Os06g03670	14.0795	52.2081	0.26968	-1.89068	0.0186521	AP2 domain
LOC_Os10g36070	23.6885	89.8468	0.263654	-1.92328	7.60405e-06	Probable lipid transfer
LOC_Os09g07180	25.8927	100.845	0.256756	-1.96153	0.037394	BT1 family
LOC_Os11g05390	48.5785	196.16	0.247647	-2.01364	0.0185398	Major Facilitator Superfamily
LOC_Os07g23660	11.5066	47.9425	0.240008	-2.05884	0.00230365	Semenogelin
LOC_Os12g18400	10.8559	47.0445	0.230759	-2.11554	0.00173398	Reverse transcriptase (RNA-dependent DNA polymerase)
LOC_Os09g34250	62.0542	269.592	0.230178	-2.11918	2.91894e-07	UDP-glucoronosyl and UDP-glucosyl transferase
LOC_Os03g20680	60.7782	271.736	0.223667	-2.16058	0.00819625	Late embryogenesis abundant protein
LOC_Os07g41400	15.3579	71.3379	0.215283	-2.21569	0.0260478	Protein of unknown function (DUF1677)
LOC_Os08g36920	8.00585	37.8094	0.211743	-2.23962	0.0231767	AP2 domain
LOC_Os12g12580	8.94136	42.7536	0.209137	-2.25748	0.00180098	Zinc-binding dehydrogenase
LOC_Os12g07210	22.0836	107.246	0.205915	-2.27988	3.22334e-09	Fructose-bisphosphate aldolase class-I
LOC_Os04g10924	28.8139	141.286	0.20394	-2.29379	2.41227e-07	2OG-Fe dioxygenase
LOC_Os03g18250	24.6012	130.397	0.188663	-2.40612	0.0402489	Domain of unknown function (DUF3523)
LOC_Os04g42120	31.3652	168.262	0.186407	-2.42347	1.12333e-15	ESCO1/2 acetyl-transferase
LOC_Os06g06770	119.072	707.677	0.168258	-2.57125	5.67113e-54	Alpha/beta hydrolase family
LOC_Os03g20740	15.0562	89.6707	0.167906	-2.57427	4.37546e-07	Protein of unknown function (DUF2486)
LOC_Os04g23550	15.6608	104.843	0.149374	-2.743	1.88882e-09	Helix-loop-helix DNA-binding domain
LOC_Os02g45420	25.6346	178.578	0.143548	-2.80039	3.4024e-17	AP2 domain
LOC_Os04g06500	7.05038	50.2163	0.1404	-2.83238	8.30911e-06	Domain of unknown function (DUF4220)
LOC_Os12g18410	107.666	773.348	0.13922	-2.84456	0.00945433	Rhodopsin-like GPCR transmembrane domain
LOC_Os03g61930	325.807	2409.18	0.135236	-2.88645	6.17573e-119	Acyl CoA binding protein
LOC_Os02g43410	52.0898	431.728	0.120654	-3.05105	0.0321781	OPT oligopeptide transporter protein
LOC_Os06g27370	23.3688	251.766	0.0928194	-3.42943	1.04022e-36	Plant mobile domain
LOC_Os02g52730	3.2013	40.1564	0.0797208	-3.6489	0.0467239	Nitrite and sulphite reductase 4Fe-4S domain
LOC_Os10g05820	4.15547	52.5071	0.0791411	-3.65943	1.83101e-07	Pollen proteins Ole e I like
LOC_Os08g26220	1.59154	29.7251	0.0535418	-4.22319	7.73076e-05	Plant protein of unknown function
LOC_Os02g28220	0.317381	15.1512	0.0209476	-5.57707	0.00416894	Transferase family
LOC_Os06g42280	0.319697	24.9704	0.012803	-6.28737	1.23192e-05	Transposase family tnp2
LOC_Os02g42300	1.91456	310.043	0.00617515	-7.33931	1.83193e-85	Atrophin-1 family

## Sheet: Dataset S6
Dataset S6 Differentially expressed genes in the roots of 7-day-old osacbp6 seedlings compared with the wild type
Gene ID	Mean value of osacbp6	Mean value of wild type	Fold Change	Log2 Fold Change	adjusted P-value	Annotation
Up-regulated
LOC_Os04g02530	309.856	0.695055	445.801	8.80026	8.3951e-12	Domain of unknown function (DUF3548)
LOC_Os03g39960	265.769	0.635735	418.051	8.70753	1.86603e-09	Drosophila roughex protein
LOC_Os03g02470	1042.37	3.06521	340.064	8.40966	1.03564e-10	Protein of unknown function (DUF3778)
LOC_Os07g39450	219.064	0.68863	318.116	8.31341	1.91786e-09	GRF zinc finger
LOC_Os03g18779	848.182	2.73771	309.814	8.27526	2.78031e-159	Protein of unknown function (DUF3778)
LOC_Os06g17000	82.0065	0.347527	235.971	7.88247	9.85178e-22	BURP domain
LOC_Os03g43100	101.811	0.635735	160.147	7.32325	1.00314e-05	Protein of unknown function (DUF3778)
LOC_Os07g10850	302.002	2.01621	149.787	7.22677	4.4392e-76	Reverse transcriptase (RNA-dependent DNA polymerase)
LOC_Os09g28370	48.2821	0.344315	140.227	7.13162	6.2782e-14	PIF1-like helicase
LOC_Os07g32710	1926.98	15.0225	128.273	7.00307	4.7444e-42	Retrotransposon protein, putative, unclassified, expressed
LOC_Os10g05290	184.723	1.69834	108.767	6.76509	3.38725e-49	non-SMC mitotic condensation complex subunit 1
LOC_Os07g34510	234.311	2.36052	99.2623	6.63317	1.44916e-59	Syntaxin
LOC_Os01g41960	146.155	1.70798	85.572	6.41907	1.4188e-07	Reverse transcriptase (RNA-dependent DNA polymerase)
LOC_Os07g05840	737.869	8.86492	83.2347	6.37911	7.08081e-22	Plant transposase (Ptta/En/Spm family)
LOC_Os05g01330	573.823	7.28004	78.8213	6.30051	2.7419e-27	Hepcidin
LOC_Os03g19610	26.5219	0.344315	77.0281	6.26731	5.30884e-07	Pectinesterase
LOC_Os01g15740	212.862	3.09166	68.8502	6.10539	2.15829e-12	Transferase family
LOC_Os08g10612	23.5084	0.344315	68.2759	6.0933	4.25598e-06	Domain of unknown function (DUF4654)
LOC_Os10g29390	40.0829	0.635735	63.0498	5.97842	0.00706946	BTB/POZ domain
LOC_Os11g41780	18.396	0.317867	57.8733	5.85482	0.00016118	Transposase family tnp2
LOC_Os11g22150	19.9064	0.347527	57.2801	5.83996	5.44914e-05	Acyltransferase family
LOC_Os11g29910	19.2796	0.344315	55.994	5.8072	9.55129e-05	Plastocyanin-like domain
LOC_Os11g29920	52.8361	0.98005	53.9116	5.75252	1.26049e-13	NB-ARC domain
LOC_Os06g03180	49.228	0.953602	51.6232	5.68995	0.011516	Daxx Family
LOC_Os11g17954	160.495	3.37666	47.5308	5.57079	1.00429e-38	No apical meristem-associated C-terminal domain
LOC_Os01g62740	15.6646	0.347527	45.0745	5.49424	0.000993797	Ceroid-lipofuscinosis neuronal protein 5
LOC_Os02g58370	44.0991	0.98005	44.9968	5.49175	5.07625e-11	Protein of unknown function (DUF1668)
LOC_Os01g64949	54.1423	1.27147	42.5825	5.41219	0.0119342	GcrA cell cycle regulator
LOC_Os07g25800	93.0412	2.36695	39.3085	5.29677	2.59153e-21	Protein of unknown function (DUF295)
LOC_Os01g32864	13.3774	0.344315	38.8522	5.27992	0.00453332	Metaviral_G glycoprotein
LOC_Os07g05850	416.448	10.7761	38.6455	5.27223	1.10848e-41	Domain of unknown function (DUF4218)
LOC_Os05g20954	43.9356	1.32758	33.0946	5.04852	2.68588e-10	Allexivirus 40kDa protein
LOC_Os05g42160	70.6534	2.28118	30.9723	4.95291	2.5342e-06	Protein of unknown function (DUF1804)
LOC_Os12g05220	10.0961	0.347527	29.0512	4.86052	0.0359775	GTP cyclohydrolase II
LOC_Os01g35330	1123.83	40.7752	27.5616	4.78459	4.24378e-127	Protein of unknown function (DUF3778)
LOC_Os05g39540	61.3424	2.30441	26.6195	4.73441	1.38129e-06	ZIP Zinc transporter
LOC_Os07g39240	306.954	12.4512	24.6526	4.62367	1.44198e-50	Protein of unknown function (DUF2921)
LOC_Os10g18090	22.2958	1.00971	22.0814	4.46476	0.000115308	Ribosomal L15
LOC_Os07g41340	30.88	1.70155	18.1481	4.18175	2.6481e-05	NADH-ubiquinone reductase complex 1 MLRQ subunit
LOC_Os08g27870	12.1503	0.691842	17.5623	4.13441	0.0257497	Protein of unknown function (DUF1313)
LOC_Os07g06834	33.5924	2.04908	16.3939	4.03509	2.11789e-06	Protein of unknown function (DUF3778)
LOC_Os10g05250	120.104	7.43873	16.1458	4.01308	7.21436e-21	Protein tyrosine kinase
LOC_Os04g52790	16.5506	1.03616	15.9731	3.99757	0.00451676	Protein of unknown function (DUF1045)
LOC_Os04g18770	15.6406	0.983262	15.9069	3.99158	0.00721127	Reverse transcriptase (RNA-dependent DNA polymerase)
LOC_Os10g19910	208.951	13.4874	15.4924	3.95349	1.85929e-34	Protein of unknown function (DUF1421)
LOC_Os05g39790	114.408	8.79918	13.0021	3.70067	3.20556e-19	FAR1 DNA-binding domain
LOC_Os10g11100	53.8205	4.47213	12.0346	3.58912	5.34269e-05	Domain of unknown function (DUF1938)
LOC_Os02g53240	69.2629	6.00858	11.5273	3.52699	2.91813e-11	Tetrahydromethanopterin S-methyltransferase, subunit E
LOC_Os11g40480	15.0091	1.35402	11.0848	3.47051	0.019737	BTB/POZ domain
LOC_Os05g39310	519.19	47.5537	10.918	3.44863	3.38813e-45	Thiamine pyrophosphate enzyme, N-terminal TPP binding domain
LOC_Os08g32360	52.2334	5.07821	10.2858	3.36258	3.46966e-08	Herpesvirus leader protein
LOC_Os07g31200	23.7747	2.33729	10.1719	3.34652	0.00120691	Glycosyl transferase family 1
LOC_Os07g14820	198.093	20.1453	9.83325	3.29767	4.91539e-17	NPH3 family
LOC_Os04g02520	97.4479	10.1468	9.60382	3.26361	3.14236e-14	Human adenovirus early E3A glycoprotein
LOC_Os06g04940	183.976	20.298	9.06375	3.18011	2.33941e-08	Early nodulin 93 ENOD93 protein
LOC_Os03g55680	36.2094	4.05886	8.92108	3.15722	0.00341271	Folliculin-interacting protein N-terminus
LOC_Os06g40240	758.713	85.4296	8.88115	3.15075	7.85177e-47	Reverse transcriptase (RNA-dependent DNA polymerase)
LOC_Os04g02640	23.3199	2.6816	8.69627	3.1204	0.0026356	FAE1/Type III polyketide synthase-like protein
LOC_Os04g02030	214.908	25.2988	8.49478	3.08658	5.73857e-26	NB-ARC domain
LOC_Os04g09450	41.9262	5.42895	7.72271	2.94911	5.65181e-05	Domain of unknown function (DUF4643)
LOC_Os05g40080	112.926	14.6963	7.68396	2.94185	8.6012e-06	WRKY DNA -binding domain
LOC_Os11g29420	1702.13	221.643	7.67959	2.94103	3.47416e-34	Probable lipid transfer
LOC_Os05g39320	626.193	82.8775	7.55564	2.91755	3.26767e-26	Thiamine pyrophosphate enzyme, N-terminal TPP binding domain
LOC_Os01g45760	22.7159	3.03555	7.48329	2.90367	0.00576864	Flavin-binding monooxygenase-like
LOC_Os05g33140	267.815	36.6088	7.31558	2.87097	0.00099945	Chitinase class I
LOC_Os09g26530	480.706	65.8889	7.2957	2.86705	1.87859e-37	Protein of unknown function (DUF1556)
LOC_Os05g30500	86.2504	11.9677	7.20692	2.84938	0.0178983	Mus7/MMS22 family
LOC_Os05g40070	174.008	24.6406	7.06182	2.82004	2.2194e-10	WRKY DNA -binding domain
LOC_Os04g01850	16.3501	2.39018	6.84054	2.77411	0.0448309	Ulp1 protease family, C-terminal catalytic domain
LOC_Os07g39250	44.5276	6.73725	6.60917	2.72447	0.00170649	Protein of unknown function (DUF2921)
LOC_Os04g46830	19.1837	3.00268	6.38884	2.67555	0.0272815	Hydrophobic seed protein
LOC_Os10g39300	1256.51	197.79	6.35274	2.66738	1.91222e-39	Xylanase inhibitor N-terminal
LOC_Os06g49350	64.9478	10.237	6.34441	2.66549	0.00067564	Reverse transcriptase (RNA-dependent DNA polymerase)
LOC_Os09g27580	310.658	51.3934	6.04471	2.59567	2.26893e-24	K+ potassium transporter
LOC_Os10g26700	465.05	77.2434	6.02058	2.5899	3.26767e-26	Protein of unknown function (DUF962)
LOC_Os03g32526	192.535	32.1681	5.98528	2.58142	1.63694e-14	AAA domain
LOC_Os12g07180	95.1354	16.0664	5.9214	2.56594	5.87199e-10	No apical meristem-associated C-terminal domain
LOC_Os06g09980	616.506	105.789	5.8277	2.54293	1.06046e-31	Adenovirus EB1 55K protein / large t-antigen
LOC_Os07g03040	150.448	27.368	5.49723	2.4587	1.81126e-13	Domain of unknown function (DUF1719)
LOC_Os04g38360	57.1146	10.627	5.37446	2.42612	0.000170511	PLAT/LH2 domain
LOC_Os06g48740	19.8164	3.71455	5.33482	2.41544	0.0416283	Pectinesterase
LOC_Os10g37160	215.174	41.2992	5.21012	2.38132	4.12136e-05	Cytochrome P450
LOC_Os01g16200	72.8683	14.3777	5.06816	2.34146	1.021e-06	Serpin (serine protease inhibitor)
LOC_Os10g05180	28.9759	5.74039	5.04772	2.33563	0.00766246	von Willebrand factor type A domain
LOC_Os06g01610	27.4188	5.44255	5.03787	2.33281	0.0182125	Peptidase C13 family
LOC_Os07g30760	112.204	22.8681	4.90656	2.29471	0.000303236	UDP-glucoronosyl and UDP-glucosyl transferase
LOC_Os07g32680	27.6589	5.70752	4.84604	2.27681	0.0128905	Retrotransposon protein, putative, unclassified, expressed
LOC_Os07g11440	309.515	65.4991	4.72547	2.24046	1.97262e-10	Chalcone and stilbene synthases, N-terminal domain
LOC_Os06g05010	577.401	125.079	4.6163	2.20674	0.0163401	Early nodulin 93 ENOD93 protein
LOC_Os07g34850	224.443	49.6874	4.5171	2.1754	7.32762e-16	Xylanase inhibitor C-terminal
LOC_Os12g36530	51.2738	11.4014	4.49714	2.16901	0.000713124	Patatin-like phospholipase
LOC_Os09g38830	46.6323	10.4053	4.48158	2.16401	0.000548108	Protein tyrosine kinase
LOC_Os02g32770	66.6538	14.9865	4.4476	2.15303	0.00216315	Cytochrome P450
LOC_Os02g51440	93.2595	22.1743	4.20574	2.07236	2.29727e-05	Multicopper oxidase
LOC_Os07g04130	32.0736	7.75981	4.1333	2.04729	0.0124597	Legume lectin domain
LOC_Os06g04990	1304.69	316.531	4.12184	2.04329	0.000324418	Early nodulin 93 ENOD93 protein
LOC_Os04g17650	76.3586	18.6061	4.10396	2.03701	3.18545e-05	Sucrose synthase
LOC_Os02g57740	96.6012	23.6851	4.07857	2.02806	0.00126562	Sin3 binding region of histone deacetylase complex subunit SAP30
LOC_Os08g42350	106.465	26.2529	4.05537	2.01983	0.00834958	Sugar efflux transporter for intercellular exchange
LOC_Os10g31710	417.53	103.055	4.05153	2.01847	9.0335e-16	Menaquinone biosynthesis
LOC_Os04g58050	198.505	49.1367	4.03985	2.0143	3.19949e-11	Protein of unknown function (DUF1668)
LOC_Os01g50490	45.5989	11.5337	3.95354	1.98315	0.00435825	Cytochrome P450
LOC_Os03g38800	38.7394	9.83855	3.93751	1.97728	0.00550501	ATPase family associated with various cellular activities (AAA)
LOC_Os02g37250	224.401	57.6239	3.89423	1.96134	0.00816691	Furin-like cysteine rich region
LOC_Os04g11400	1410.49	365.294	3.86125	1.94907	4.83914e-34	Actin-rearrangement-inducing factor (Arif-1)
LOC_Os11g42850	130.434	34.0535	3.83026	1.93744	0.000229916	Protein of unknown function (DUF3615)
LOC_Os12g35340	33.356	8.71662	3.82671	1.9361	0.0154002	Glutaredoxin
LOC_Os03g30780	60.9081	16.009	3.80461	1.92775	0.00327948	Domain of unknown function (DUF3432)
LOC_Os05g30510	58.6948	15.526	3.78041	1.91854	0.000856445	Expressed protein
LOC_Os02g17710	38.1139	10.1965	3.73796	1.90225	0.0378928	Protein kinase domain
LOC_Os04g06900	85.9096	23.0943	3.71995	1.89528	1.09798e-05	Domain of unknown function (DUF4220)
LOC_Os11g38610	67.5664	18.283	3.69558	1.8858	0.00554725	Protein of unknown function (DUF629)
LOC_Os10g34040	102.037	28.0173	3.64191	1.8647	1.0634e-05	SPFH domain / Band 7 family
LOC_Os05g51240	173.813	47.7723	3.63836	1.86329	4.89748e-10	Alpha/beta hydrolase family
LOC_Os07g47620	40.85	11.415	3.57862	1.8394	0.0277248	Universal stress protein family
LOC_Os02g56700	239.905	67.8134	3.53772	1.82282	1.24369e-05	3-beta hydroxysteroid dehydrogenase/isomerase family
LOC_Os03g12990	69.8068	19.8563	3.5156	1.81377	0.000192891	Phytosulfokine precursor protein (PSK)
LOC_Os12g32390	217.528	62.2673	3.49346	1.80466	2.49621e-11	Protein of unknown function (DUF817)
LOC_Os09g25070	840.255	240.659	3.49148	1.80384	0.00281289	WRKY DNA -binding domain
LOC_Os08g26520	84.0305	24.1641	3.4775	1.79805	0.000259293	Ras-binding domain of Byr2
LOC_Os06g49000	444.063	129.057	3.44084	1.78276	6.81038e-13	Domain of unknown function (DUF4220)
LOC_Os10g05190	42.4924	12.3847	3.43104	1.77865	0.0137226	Transposase family tnp2
LOC_Os05g07810	62.6568	18.3011	3.42367	1.77554	0.00624905	Universal stress protein family
LOC_Os01g27260	81.8324	24.2956	3.36821	1.75198	6.30169e-05	Glutathione S-transferase, C-terminal domain
LOC_Os11g41410	447.396	133.967	3.3396	1.73968	5.62336e-17	Myb/SANT-like DNA-binding domain
LOC_Os03g01120	468.953	140.438	3.33922	1.73951	3.03552e-17	E1-E2 ATPase
LOC_Os08g25860	91.2621	27.4898	3.31985	1.73112	0.0001937	Glycosyltransferase family 18
LOC_Os06g05020	1572.21	474.123	3.31603	1.72946	0.0367841	Early nodulin 93 ENOD93 protein
LOC_Os10g01720	45.9327	13.8774	3.30989	1.72678	0.0185311	Transferase family
LOC_Os02g32320	56.2373	17.1122	3.28639	1.7165	0.00262148	Cotton fibre expressed protein
LOC_Os03g30740	95.4883	29.1357	3.27736	1.71253	2.6481e-05	PHD-finger
LOC_Os03g18190	32.8611	10.0506	3.26956	1.70909	0.0469176	Importin-beta N-terminal domain
LOC_Os05g09440	1541.35	475.854	3.23913	1.69561	5.64744e-18	Malic enzyme, NAD binding domain
LOC_Os03g29930	169.196	52.6784	3.21186	1.68341	2.64466e-08	Cotton fibre expressed protein
LOC_Os12g24390	284.156	89.0072	3.19251	1.67469	1.8106e-09	von Willebrand factor type A domain
LOC_Os10g39260	3868.14	1225.92	3.1553	1.65778	4.181e-09	Xylanase inhibitor N-terminal
LOC_Os07g37454	243.105	77.174	3.15009	1.65539	2.32062e-05	Sugar (and other) transporter
LOC_Os03g21710	42.6883	13.5659	3.14672	1.65385	0.0161185	WRKY DNA -binding domain
LOC_Os03g59770	47.7106	15.2418	3.13025	1.64628	0.0200168	EF-hand domain pair
LOC_Os02g05410	163.829	52.412	3.1258	1.64422	8.2343e-08	Splicing factor 3B subunit 1
LOC_Os10g40460	44.0786	14.2153	3.10079	1.63264	0.0157669	Hydrophobic seed protein
LOC_Os02g56460	64.6567	20.9718	3.08303	1.62435	0.0134475	NAD dependent epimerase/dehydratase family
LOC_Os04g02580	147.691	48.1882	3.06487	1.61583	4.81882e-07	Weak chloroplast movement under blue light
LOC_Os08g03420	245.864	80.6893	3.04704	1.60741	9.53556e-05	Galactose oxidase, central domain
LOC_Os01g65830	881.895	290.508	3.0357	1.60203	2.08079e-14	Fatty acid desaturase
LOC_Os08g22604	384.118	126.949	3.02578	1.59731	1.23316e-10	Protein of unknown function (DUF1431)
LOC_Os02g57350	427.316	141.898	3.01143	1.59045	0.000117125	Heavy-metal-associated domain
LOC_Os06g48240	152.65	51.0547	2.98992	1.58011	1.7865e-06	ATPase family associated with various cellular activities (AAA)
LOC_Os01g28580	42.8167	14.3512	2.98349	1.577	0.0275818	Cytoadherence-linked asexual protein
LOC_Os05g44300	84.3117	28.8451	2.92291	1.54741	0.000458025	Protein of unknown function (DUF506)
LOC_Os07g37510	58.0897	19.946	2.91234	1.54218	0.0199461	Sugar (and other) transporter
LOC_Os07g01890	221.652	76.1969	2.90894	1.54049	9.39976e-09	CHY zinc finger
LOC_Os03g03790	243.707	83.9473	2.90309	1.53759	1.05844e-06	AMP-binding enzyme
LOC_Os03g25370	1207.1	416.957	2.89503	1.53358	1.16475e-20	Peroxidase
LOC_Os10g26940	182.488	63.1836	2.88822	1.53018	3.195e-05	BURP domain
LOC_Os07g01904	1289.69	457.774	2.81731	1.49432	2.60712e-19	EpsG family
LOC_Os03g03724	61.8037	21.9486	2.81583	1.49356	0.00512505	Bunyavirus glycoprotein G1
LOC_Os12g36490	221.245	78.9138	2.80363	1.48729	5.93597e-06	Serpentine type 7TM GPCR chemoreceptor Srw
LOC_Os03g04060	293.314	105.892	2.76994	1.46986	9.62998e-10	Chitinase class I
LOC_Os06g03165	60.1058	21.7371	2.76513	1.46735	0.00903142	Daxx Family
LOC_Os08g05980	48.2868	17.5423	2.7526	1.46079	0.0259783	Domain of unknown function (DUF4535)
LOC_Os04g02754	620.736	225.988	2.74676	1.45773	1.48511e-11	Amidase
LOC_Os03g12510	2498.27	911.552	2.74068	1.45453	1.31447e-11	Globin
LOC_Os04g01990	159.529	58.3071	2.736	1.45207	6.56123e-05	PPR repeat family
LOC_Os05g12400	405.258	148.637	2.72649	1.44704	2.8085e-10	BURP domain
LOC_Os01g73170	3428.79	1257.65	2.72635	1.44697	0.000293571	Peroxidase
LOC_Os03g49550	59.7491	22.1671	2.69539	1.4305	0.0320933	UDP-glucoronosyl and UDP-glucosyl transferase
LOC_Os01g54950	79.5837	29.6756	2.68179	1.4232	0.00200042	Optic atrophy 3 protein (OPA3)
LOC_Os09g29540	234.158	87.6517	2.67146	1.41763	0.000236589	Protein tyrosine kinase
LOC_Os04g59160	2005.13	763.02	2.62789	1.3939	0.000388006	Peroxidase
LOC_Os04g09260	105.345	40.3125	2.61322	1.38583	0.0182516	Transferase family
LOC_Os07g02130	124.341	47.6002	2.61219	1.38526	0.000106404	Flavin-binding monooxygenase-like
LOC_Os11g10590	460.395	176.435	2.60943	1.38373	9.7086e-09	Protein of unknown function (DUF1218)
LOC_Os04g01710	75.5054	28.9998	2.60365	1.38054	0.00952168	Papain family cysteine protease
LOC_Os01g49320	812.57	316.207	2.56974	1.36162	2.31687e-14	Glycosyl hydrolases family 18
LOC_Os08g42470	67.9123	26.8121	2.5329	1.34079	0.0128905	Helix-loop-helix DNA-binding domain
LOC_Os01g72140	421.015	168.54	2.49802	1.32078	0.0367452	Glutathione S-transferase, N-terminal domain
LOC_Os04g59210	55.9325	22.6373	2.47082	1.30499	0.031046	Peroxidase
LOC_Os04g17660	230.595	93.8516	2.45701	1.29691	0.000117125	Rhodanese-like domain
LOC_Os11g47550	96.0757	39.1898	2.45155	1.29369	0.00396875	Glycosyl hydrolases family 18
LOC_Os01g47070	720.54	294.891	2.44342	1.2889	3.7143e-08	Glycosyl hydrolases family 18
LOC_Os03g51530	126.766	52.1673	2.42998	1.28095	0.0122796	Clusterin
LOC_Os10g30150	1188.22	491.651	2.4168	1.2731	0.000894339	Universal stress protein family
LOC_Os07g47790	133.986	55.6109	2.40936	1.26865	0.00526226	AP2 domain
LOC_Os04g01690	651.647	272.163	2.39433	1.25962	6.03133e-09	Pyridoxal-dependent decarboxylase, pyridoxal binding domain
LOC_Os10g35950	289.156	121.185	2.38608	1.25464	0.00127147	Transferase family
LOC_Os09g30414	220.686	92.522	2.38522	1.25412	2.78374e-05	Xylanase inhibitor N-terminal
LOC_Os11g45180	405.546	170.937	2.3725	1.24641	1.25892e-05	NB-ARC domain
LOC_Os01g33869	330.051	140.026	2.35706	1.23699	4.03475e-05	E3 ubiquitin-protein ligase UBR4
LOC_Os04g56390	203.7	87.4839	2.32842	1.21935	3.53383e-05	Glycosyltransferase Family 4
LOC_Os04g02730	1434.84	617.239	2.32461	1.21699	1.21221e-11	Dihydrouridine synthase (Dus)
LOC_Os08g39850	512.592	222.824	2.30044	1.20191	2.29727e-05	Lipoxygenase
LOC_Os07g03780	102.065	44.4292	2.29725	1.19991	0.0134677	Legume lectin domain
LOC_Os01g02270	63.1302	27.5696	2.28984	1.19525	0.038371	Ulp1 protease family, C-terminal catalytic domain
LOC_Os01g24030	132.674	58.099	2.28358	1.1913	0.00902017	AMP-binding enzyme
LOC_Os08g09670	60.7121	26.5936	2.28296	1.19091	0.0499095	F-box-like
LOC_Os05g39560	225.63	99.3564	2.27091	1.18327	5.86599e-05	ZIP Zinc transporter
LOC_Os10g31530	259.632	114.506	2.26742	1.18105	0.000317688	Lipid A 3-O-deacylase (PagL)
LOC_Os01g40560	920.628	409.944	2.24574	1.16719	7.08337e-11	SPFH domain / Band 7 family
LOC_Os08g31670	98.7011	44.0693	2.23968	1.16329	0.0066936	Major Facilitator Superfamily
LOC_Os07g44130	145.833	65.2018	2.23665	1.16134	0.000958134	Cytochrome P450
LOC_Os03g46454	258.563	115.639	2.23595	1.16089	0.0321844	ZIP Zinc transporter
LOC_Os09g24820	138.587	62.2626	2.22585	1.15436	0.0119144	ZF-HD protein dimerization region
LOC_Os11g40340	404.554	182.172	2.22073	1.15103	8.92019e-06	Domain of unknown function (DUF4220)
LOC_Os06g21570	186.296	84.2758	2.21055	1.14441	0.00107017	Glycosyl hydrolase family 1
LOC_Os10g42040	167.68	75.9262	2.20846	1.14304	0.000263486	Cd27 binding protein (Siva)
LOC_Os01g21120	711.231	325.877	2.18252	1.12599	0.0490839	AP2 domain
LOC_Os01g01650	397.554	182.307	2.18069	1.12478	4.52738e-07	NmrA-like family
LOC_Os07g29330	288.123	132.14	2.18044	1.12462	0.00148835	Protein tyrosine kinase
LOC_Os06g46340	1159.27	531.999	2.17908	1.12372	3.00341e-11	Glycosyl hydrolases family 31
LOC_Os12g26290	542.795	250.442	2.16735	1.11593	0.0340695	alpha-DOX2, putative, expressed
LOC_Os01g34970	1964.86	909.213	2.16106	1.11174	3.91153e-11	ABC transporter transmembrane region
LOC_Os02g30380	88.2148	41.061	2.14839	1.10325	0.0183521	Ycf1
LOC_Os11g41100	211.291	98.5022	2.14504	1.101	0.0192212	Protein kinase domain
LOC_Os09g30418	8213.84	3830.44	2.14436	1.10054	3.7242e-13	Hsp90 protein
LOC_Os03g32490	1373.84	641.844	2.14046	1.09792	0.0341178	Protein of unknown function (DUF1230)
LOC_Os02g02780	288.825	135.228	2.13585	1.09481	0.000317688	Protein tyrosine kinase
LOC_Os07g38750	173.67	81.5242	2.13029	1.09105	0.0185129	AP2 domain
LOC_Os02g55890	2988.07	1407.1	2.12356	1.08648	2.70678e-09	Inorganic H+ pyrophosphatase
LOC_Os02g51950	101.904	48.0108	2.12252	1.08578	0.0376359	Protein of unknown function (DUF1275)
LOC_Os04g11390	702.04	331.15	2.12001	1.08407	0.00014309	Outer membrane protein beta-barrel family
LOC_Os08g26350	122.638	57.8921	2.11839	1.08297	0.0272815	Serpentine type 7TM GPCR chemoreceptor Srd
LOC_Os07g35560	1248	590.969	2.11179	1.07846	3.43349e-09	Glycosyl hydrolases family 17
LOC_Os07g28250	91.6091	43.3948	2.11106	1.07797	0.0343029	wnt family
LOC_Os03g52370	2532.1	1199.85	2.11036	1.07749	6.60077e-07	Flavivirus glycoprotein, central and dimerization domains
LOC_Os09g15560	253.043	120.016	2.10841	1.07615	0.000883076	F-box-like
LOC_Os10g07160	172.478	82.8656	2.08142	1.05757	0.000980859	zinc-binding in reverse transcriptase
LOC_Os07g03730	2604.53	1257.22	2.07166	1.05079	3.07239e-09	Cysteine-rich secretory protein family
LOC_Os01g09030	1050.11	507.879	2.06763	1.04798	5.86599e-05	Protein of unknown function (DUF1637)
LOC_Os08g27170	220.211	106.565	2.06645	1.04716	0.000882738	Calmodulin binding protein-like
LOC_Os11g31770	724.015	351.003	2.06271	1.04454	0.000523217	Effector from type III secretion system
LOC_Os10g22730	317.773	155.113	2.04865	1.03467	2.43371e-05	Papain family cysteine protease
LOC_Os08g08820	254.832	124.52	2.04652	1.03317	0.00202278	START domain
LOC_Os01g03940	195.883	96.2047	2.03611	1.02581	0.00389281	Transposase IS4
LOC_Os01g02590	136.194	67.1419	2.02846	1.02038	0.00549393	Protein kinase domain
LOC_Os03g25360	308.041	151.979	2.02687	1.01925	0.000106869	Peroxidase
LOC_Os08g32960	277.991	138.103	2.01292	1.00929	0.0001007	Endonuclease/Exonuclease/phosphatase family
LOC_Os09g15240	115.231	57.2665	2.01218	1.00876	0.014958	Retinal pigment epithelial membrane protein
LOC_Os09g31430	321.995	160.472	2.00655	1.00472	0.000236589	Glycosyl hydrolase family 1
LOC_Os07g35350	529.467	264.074	2.005	1.0036	3.03608e-05	Glycosyl hydrolases family 17
LOC_Os11g16530	1889.45	943.357	2.0029	1.00209	5.33853e-10	NB-ARC domain
LOC_Os02g58210	445.947	222.738	2.00212	1.00153	0.000458025	JmjC domain, hydroxylase
Down-regulated
LOC_Os09g25090	837.253	1675.07	0.499832	-1.00049	1.20637e-06	Protein kinase domain
LOC_Os01g56080	111.11	222.572	0.499208	-1.00229	0.00200381	Protein of unknown function (DUF1345)
LOC_Os04g37490	461.357	925.719	0.498377	-1.00469	5.37479e-05	Aldo/keto reductase family
LOC_Os01g62760	881.58	1771.44	0.497663	-1.00676	0.000993797	Protein phosphatase 2C
LOC_Os07g33550	58.3697	117.499	0.496769	-1.00935	0.0138506	Cytochrome P450
LOC_Os09g19290	65.2445	131.897	0.494663	-1.01548	0.00739579	Integrase core domain
LOC_Os02g09250	112.56	227.624	0.494501	-1.01596	0.00128165	Cytochrome P450
LOC_Os04g44510	600.375	1214.19	0.494464	-1.01606	1.52858e-05	GRAM domain
LOC_Os05g19110	127.406	258.996	0.491923	-1.0235	0.000165944	Herpesvirus Glycoprotein B
LOC_Os05g51390	118.66	241.631	0.491079	-1.02597	0.00268388	Possible lysine decarboxylase
LOC_Os06g51260	57.7588	117.677	0.490826	-1.02672	0.0155205	Myb-like DNA-binding domain
LOC_Os03g26870	355.389	724.764	0.490352	-1.02811	2.55536e-05	WD domain, G-beta repeat
LOC_Os06g50230	198.389	404.646	0.490279	-1.02833	0.0111127	DnaJ domain
LOC_Os02g38230	7318.07	14952.2	0.489432	-1.03082	9.24558e-12	Protein of unknown function (DUF4448)
LOC_Os01g50460	270.247	554.447	0.487418	-1.03677	1.12266e-05	Sugar efflux transporter for intercellular exchange
LOC_Os06g38764	389.868	800.984	0.486736	-1.03879	1.4188e-07	Protein of unknown function (DUF444)
LOC_Os04g39600	156.306	321.149	0.486709	-1.03887	0.000160179	Fasciclin domain
LOC_Os10g18170	49.6101	101.939	0.486662	-1.03901	0.0210829	Rapid ALkalinization Factor (RALF)
LOC_Os03g53930	213.029	438.328	0.486004	-1.04096	0.00016118	AraC-binding-like domain
LOC_Os09g06464	76.7538	158.034	0.48568	-1.04192	0.00253274	CCT motif
LOC_Os01g04590	90.2487	185.903	0.48546	-1.04258	0.0140332	Protein of unknown function (DUF789)
LOC_Os07g01420	167.037	344.283	0.485174	-1.04342	0.000303236	Peroxidase
LOC_Os08g36320	4349.38	8966.71	0.485059	-1.04377	1.52858e-05	Pyridoxal-dependent decarboxylase conserved domain
LOC_Os06g14324	44.9118	93.0114	0.482864	-1.05031	0.0303009	Caleosin related protein
LOC_Os04g41540	194.804	403.746	0.482491	-1.05143	0.00127915	EF-hand domain pair
LOC_Os04g03579	4292.27	8907.49	0.481872	-1.05328	8.23621e-11	Protein tyrosine kinase
LOC_Os01g64620	91.7603	191.301	0.479665	-1.0599	0.000593826	Ring finger domain
LOC_Os03g10640	2534.63	5298.36	0.47838	-1.06377	4.12136e-05	E1-E2 ATPase
LOC_Os01g50820	1240.37	2600.35	0.477001	-1.06793	3.19949e-11	Major Facilitator Superfamily
LOC_Os02g43410	2586.95	5432.96	0.47616	-1.07048	0.00248056	OPT oligopeptide transporter protein
LOC_Os08g33670	110.164	231.973	0.474899	-1.07431	0.000176273	No apical meristem (NAM) protein
LOC_Os06g37140	56.5065	119.078	0.474534	-1.07542	0.030155	Tymovirus 45/70Kd protein
LOC_Os07g46080	269.15	569.656	0.472478	-1.08168	2.85417e-06	Protein of unknown function (DUF3103)
LOC_Os05g06814	368.454	783.27	0.470405	-1.08802	9.04158e-05	Trypsin-like peptidase domain
LOC_Os07g25050	13738.8	29209.2	0.470359	-1.08817	0.00625924	MyoD family inhibitor
LOC_Os04g35560	169.396	360.388	0.470038	-1.08915	0.000305278	Glutathione S-transferase, N-terminal domain
LOC_Os03g04890	188.246	400.946	0.469506	-1.09079	0.000120703	von Willebrand factor type A domain
LOC_Os01g57040	127.456	272.453	0.467808	-1.09601	0.00974142	Site-specific recombinase
LOC_Os05g51630	1889.12	4044.43	0.467092	-1.09822	7.50847e-11	Domain of unknown function DUF221
LOC_Os01g07530	960.248	2062.63	0.465546	-1.103	6.46021e-08	Raffinose synthase or seed imbibition protein Sip1
LOC_Os03g18070	1179.63	2533.94	0.465533	-1.10304	0.00547335	Fatty acid desaturase
LOC_Os04g41450	192.298	413.422	0.465138	-1.10427	2.16393e-06	POT family
LOC_Os07g49120	39.108	84.2103	0.464409	-1.10653	0.0267922	short chain dehydrogenase
LOC_Os04g42950	116.133	250.31	0.463957	-1.10794	0.00707944	Myb-like DNA-binding domain
LOC_Os03g60220	146.116	314.983	0.463886	-1.10816	0.000171388	Tubby C 2
LOC_Os04g42760	55.5987	120.14	0.462782	-1.1116	0.0232998	Glycosyltransferase family 29 (sialyltransferase)
LOC_Os07g43970	86.8038	187.89	0.461992	-1.11406	0.0315387	Domain of unknown function (DUF4518)
LOC_Os02g53030	85.0908	184.502	0.461191	-1.11656	0.00033834	Protein kinase domain
LOC_Os08g10250	86.9303	188.832	0.460359	-1.11917	0.00739579	Di-glucose binding within endoplasmic reticulum
LOC_Os03g59440	1688.77	3690.72	0.457573	-1.12792	5.01728e-13	Dirigent-like protein
LOC_Os04g22380	39.3061	87.0955	0.451298	-1.14785	0.0161729	short chain dehydrogenase
LOC_Os08g06210	197.621	443.929	0.445163	-1.16759	6.23501e-06	Exotoxin A catalytic
LOC_Os03g51610	124.468	280.087	0.444388	-1.17011	4.6156e-05	Inositol 1, 3, 4-trisphosphate 5/6-kinase
LOC_Os07g47960	49.3663	111.307	0.443516	-1.17294	0.00677905	Mitotic checkpoint protein
LOC_Os03g50960	145.758	329.634	0.442182	-1.17729	1.08177e-06	Hydrophobic seed protein
LOC_Os01g05850	35.4689	80.2352	0.442062	-1.17768	0.0207313	Methylamine utilisation protein MauE
LOC_Os05g04550	461.695	1045.76	0.441494	-1.17953	4.15344e-11	Protein kinase domain
LOC_Os10g39160	72.6176	164.713	0.440875	-1.18156	0.00974325	Peroxidase
LOC_Os02g44870	7694.82	17482.5	0.440144	-1.18395	1.37389e-12	Dehydrin
LOC_Os05g38040	1056.3	2401.33	0.439881	-1.18482	0.00353617	M-phase-specific PLK1-interacting protein
LOC_Os06g36330	72.3114	164.989	0.438281	-1.19007	0.000245407	MatE
LOC_Os10g40360	484.876	1107.41	0.437847	-1.1915	5.86599e-05	Proline dehydrogenase
LOC_Os01g65950	120.185	275.451	0.436321	-1.19654	4.24927e-05	Thioesterase superfamily
LOC_Os02g48690	1698.16	3898.03	0.435645	-1.19877	1.07973e-06	Resistin
LOC_Os03g50490	56.5255	129.836	0.435362	-1.19971	0.0011588	Glutamine synthetase, catalytic domain
LOC_Os06g21380	61.9753	142.446	0.43508	-1.20065	0.00307712	Peptidase family S41
LOC_Os03g08940	231.34	531.821	0.434997	-1.20092	0.000506192	NDP-hexose 2,3-dehydratase
LOC_Os12g09710	59.5678	137.151	0.434323	-1.20316	0.000751035	NB-ARC domain
LOC_Os01g66860	147.364	340.177	0.433197	-1.2069	2.82689e-05	Protein tyrosine kinase
LOC_Os06g38750	199.52	461.382	0.43244	-1.20943	1.86173e-08	Cwf15/Cwc15 cell cycle control protein
LOC_Os06g02390	40.6088	94.1892	0.431141	-1.21377	0.00629497	ADP-ribosylation factor family
LOC_Os01g63200	203.246	472.69	0.429977	-1.21767	2.6825e-06	Multicopper oxidase
LOC_Os11g08380	577.154	1344.71	0.429204	-1.22027	9.3642e-11	2OG-Fe(II) oxygenase superfamily
LOC_Os08g20730	69.1599	161.407	0.428481	-1.2227	0.00739579	Peroxidase
LOC_Os08g10500	385.545	899.973	0.428396	-1.22298	2.29112e-07	Expressed protein
LOC_Os02g13800	178.361	416.509	0.428228	-1.22355	0.000379054	HSF-type DNA-binding
LOC_Os11g34110	76.2651	178.149	0.428097	-1.22399	0.00069634	Protein of unknown function (DUF1624)
LOC_Os01g24570	628.211	1472.48	0.426636	-1.22892	2.66162e-13	Papain family cysteine protease
LOC_Os04g51680	37.1006	87.0909	0.425999	-1.23108	0.0428621	zinc-finger of transposase IS204/IS1001/IS1096/IS1165
LOC_Os04g49690	127.851	300.155	0.425949	-1.23125	0.0212559	Carbohydrate-binding protein of the ER
LOC_Os07g31610	134.444	316.561	0.424701	-1.23548	4.4898e-05	Peroxidase
LOC_Os10g37920	44.3812	104.625	0.424193	-1.23721	0.00729778	MatE The MatE domain
LOC_Os01g07370	1155.47	2725.5	0.423948	-1.23804	0.0242415	KIP1-like protein
LOC_Os08g43920	38.0623	89.8706	0.423523	-1.23949	0.00677905	Arabidopsis protein of unknown function
LOC_Os02g43770	109.528	258.779	0.423251	-1.24041	9.9902e-05	Protein of unknown function (DUF632)
LOC_Os11g37880	50.562	119.501	0.423109	-1.2409	0.0014463	NB-ARC domain
LOC_Os04g30420	133.931	317.041	0.42244	-1.24318	0.0129448	Zinc-binding dehydrogenase
LOC_Os01g42234	1561.64	3701.34	0.421913	-1.24498	9.0335e-16	Amino acid permease
LOC_Os01g18220	29.9557	71.0222	0.421779	-1.24544	0.0435722	Protein of unknown function (DUF997)
LOC_Os07g44460	134.833	319.759	0.421671	-1.24581	3.71461e-07	Peroxidase
LOC_Os10g42960	1081.62	2568.84	0.421054	-1.24792	5.06494e-15	Sodium:solute symporter family
LOC_Os01g52594	109.899	263.286	0.417414	-1.26045	8.53903e-05	Protein of unknown function (DUF3984)
LOC_Os12g18374	108.5	259.965	0.417363	-1.26062	2.85281e-05	NB-ARC domain
LOC_Os01g62110	212.671	509.896	0.417087	-1.26158	7.06482e-05	Transmembrane protein
LOC_Os10g40430	922.747	2221.37	0.415395	-1.26744	3.46644e-15	Hydrophobic seed protein
LOC_Os10g38670	259.298	624.774	0.415027	-1.26872	4.5356e-06	Glutathione S-transferase, N-terminal domain
LOC_Os06g32980	33.9922	82.6926	0.411067	-1.28255	0.0125675	Peroxidase
LOC_Os01g65690	109.53	267.067	0.410122	-1.28588	7.06182e-07	Catalytic LigB subunit of aromatic ring-opening dioxygenase
LOC_Os02g53130	1252.11	3054.77	0.409887	-1.2867	5.76883e-16	Mo-co oxidoreductase dimerization domain
LOC_Os09g15670	45.3586	110.971	0.408741	-1.29074	0.00702651	Protein phosphatase 2C
LOC_Os04g51520	62.4748	152.894	0.408614	-1.29119	0.00013641	Glycosyl hydrolases family 16
LOC_Os07g48830	47.0021	115.4	0.407296	-1.29585	0.00987855	Glycosyl transferase family 8
LOC_Os08g10244	49.4634	121.472	0.4072	-1.29619	0.00049532	Reverse transcriptase (RNA-dependent DNA polymerase)
LOC_Os03g11650	547.54	1348.31	0.406092	-1.30012	4.80608e-07	Myosin II heavy chain-like
LOC_Os08g15050	80.3736	199.465	0.402946	-1.31134	3.94394e-05	CCT motif
LOC_Os05g07080	46.1185	114.457	0.402935	-1.31138	0.000784235	S-locus glycoprotein family
LOC_Os09g21370	85.0488	213.44	0.398467	-1.32747	0.000514846	Papain family cysteine protease
LOC_Os10g39890	73.637	184.941	0.398166	-1.32856	7.70427e-05	Pollen proteins Ole e I like
LOC_Os09g20040	22.4422	56.3915	0.397971	-1.32927	0.0343992	NB-ARC domain
LOC_Os02g18390	48.8343	123.32	0.395996	-1.33644	0.000260143	C8 domain
LOC_Os07g45550	33.1566	83.7886	0.395717	-1.33746	0.00451676	Tripartite tricarboxylate transporter TctA family
LOC_Os12g07030	213.988	542.234	0.394641	-1.34139	0.000149264	AP2 domain
LOC_Os08g36860	99.6594	252.612	0.394516	-1.34185	4.52738e-07	Cytochrome P450
LOC_Os01g18970	272.581	692.839	0.393426	-1.34583	4.5197e-09	Peroxidase
LOC_Os07g41860	31.3135	79.68	0.39299	-1.34744	0.00739579	C1-like domain
LOC_Os02g25780	75.6597	192.834	0.392357	-1.34976	4.5223e-06	Protein of unknown function (DUF1442)
LOC_Os03g20210	78.6758	200.747	0.391915	-1.35139	3.34423e-06	Xylanase inhibitor C-terminal
LOC_Os12g36880	836.341	2137.8	0.391216	-1.35396	5.96808e-10	Pathogenesis-related protein Bet v I family
LOC_Os03g17790	52.0113	133.511	0.389565	-1.36006	0.000185425	Proteolipid membrane potential modulator
LOC_Os02g18430	26.8964	69.1524	0.388944	-1.36236	0.0112093	Protein kinase domain
LOC_Os10g25400	30.7553	79.2178	0.388237	-1.36499	0.0159448	GDSL-like Lipase/Acylhydrolase
LOC_Os02g04690	51.3617	133.031	0.386089	-1.37299	0.00148835	Prenyltransferase-like
LOC_Os01g42350	57.1497	148.119	0.385837	-1.37393	0.00436206	ABC-2 type transporter
LOC_Os02g40500	375.01	972.665	0.38555	-1.37501	8.09404e-07	Glutaredoxin
LOC_Os02g30320	145.732	378.789	0.384731	-1.37808	1.36429e-06	DnaJ central domain
LOC_Os01g18950	35.1605	91.4273	0.384573	-1.37867	0.00200042	Peroxidase
LOC_Os08g36910	121.466	316.918	0.383274	-1.38355	2.29258e-06	Alpha amylase, catalytic domain
LOC_Os04g24460	31.8406	83.0896	0.383208	-1.3838	0.00277495	ALIX V-shaped domain binding to HIV
LOC_Os08g43760	22.1696	58.0886	0.381652	-1.38967	0.0222428	Arabidopsis protein of unknown function
LOC_Os03g18030	503.707	1325.95	0.379885	-1.39637	0.0243245	2OG-Fe(II) oxygenase superfamily
LOC_Os03g61590	34.3811	90.6981	0.379071	-1.39946	0.0041267	Domain of unknown function (DUF3511)
LOC_Os06g07030	189.843	501.809	0.378318	-1.40233	1.28209e-10	AP2 domain
LOC_Os10g35070	70.5251	187.1	0.376938	-1.4076	0.0152675	Melibiase
LOC_Os12g12600	247.114	656.811	0.376233	-1.4103	9.2574e-11	Dirigent-like protein
LOC_Os07g06560	20.4252	54.3362	0.375903	-1.41157	0.0276594	Ring finger domain
LOC_Os12g33150	56.7827	152.286	0.372869	-1.42326	0.0300693	Neuronal helix-loop-helix transcription factor
LOC_Os10g37120	41.8478	112.916	0.370611	-1.43202	0.000688719	Cytochrome P450
LOC_Os08g27720	493.772	1336.65	0.369409	-1.43671	1.40393e-11	Pirin
LOC_Os06g07300	187.905	508.987	0.369175	-1.43762	3.933e-11	Jacalin-like lectin domain
LOC_Os07g26460	32.7447	88.8374	0.368591	-1.43991	0.00451676	Glycolipid transfer protein (GLTP)
LOC_Os09g07440	264.064	724.509	0.364474	-1.45611	1.57738e-14	DDE superfamily endonuclease
LOC_Os05g42360	673.521	1851.44	0.363782	-1.45885	6.80374e-10	BlaR1 peptidase M56
LOC_Os11g05240	260.515	719.839	0.361907	-1.46631	1.03564e-10	S-locus glycoprotein family
LOC_Os05g38770	22.627	63.9716	0.353704	-1.49939	0.00554725	Protein kinase domain
LOC_Os04g46810	1178.34	3333.44	0.35349	-1.50026	3.64634e-22	Hydrophobic seed protein
LOC_Os04g41960	293.615	842.376	0.348556	-1.52054	0.00754936	Zinc-binding dehydrogenase
LOC_Os09g38320	272.564	782.996	0.348104	-1.52241	1.36595e-07	Squalene/phytoene synthase
LOC_Os12g08550	19.8067	57.0257	0.347329	-1.52562	0.0340489	Herpesvirus ICP4-like protein C-terminal region
LOC_Os11g20330	78.8719	227.251	0.347069	-1.52671	1.38129e-06	DoxX-like family
LOC_Os05g49684	20.4971	59.1507	0.346523	-1.52898	0.0130945	Paxillin family
LOC_Os05g50610	58.3082	171.601	0.339789	-1.55729	0.00831867	WRKY DNA -binding domain
LOC_Os03g44170	196.781	579.296	0.339689	-1.55771	3.97587e-07	Glutathione S-transferase, N-terminal domain
LOC_Os05g49770	945.816	2809.46	0.336654	-1.57066	3.48256e-12	CTP synthase N-terminus
LOC_Os01g63180	43.686	129.966	0.336133	-1.57289	1.00314e-05	Multicopper oxidase
LOC_Os10g18760	239.147	711.494	0.33612	-1.57295	9.39976e-09	Dirigent-like protein
LOC_Os06g05510	44.8289	135.752	0.330225	-1.59848	0.00350679	Expressed protein
LOC_Os04g57860	150.494	456.694	0.32953	-1.60152	5.30301e-11	Glycosyl hydrolase family 9
LOC_Os02g39900	30.4346	93.8832	0.324175	-1.62515	0.000259696	MULE transposase domain
LOC_Os12g05880	112.483	348.363	0.32289	-1.63089	1.34041e-09	Cupin
LOC_Os01g07060	44.0713	137.091	0.321474	-1.63723	0.00119346	Pollen proteins Ole e I like
LOC_Os01g61610	89.8132	282.673	0.317728	-1.65414	3.92507e-05	non-haem dioxygenase in morphine synthesis N-terminal
LOC_Os11g06770	97.8689	310.108	0.315596	-1.66385	1.55237e-06	AP2 domain
LOC_Os07g38570	25.3176	80.3719	0.315006	-1.66655	0.0025683	GPI transamidase subunit PIG-U
LOC_Os04g51820	82.4891	262.526	0.314213	-1.67019	1.70376e-10	Cation transport protein
LOC_Os01g59680	24.1327	77.1957	0.312617	-1.67753	0.000394408	Late embryogenesis abundant protein
LOC_Os01g04330	220.683	706.024	0.312572	-1.67774	6.60077e-07	EF-hand domain pair
LOC_Os01g13560	112.556	361.996	0.310931	-1.68533	0.00185478	Domain of unknown function (DUF588)
LOC_Os03g13840	624.976	2022.71	0.30898	-1.69442	1.88955e-09	Senescence-associated protein
LOC_Os06g01920	50.3783	163.364	0.30838	-1.69722	6.32667e-08	Rare lipoprotein A (RlpA)-like double-psi beta-barrel
LOC_Os03g27740	18.7825	61.7147	0.304345	-1.71622	0.0147738	Protein of unknown function (DUF2957)
LOC_Os05g46480	88.0797	294.732	0.298847	-1.74252	4.043e-06	Late embryogenesis abundant protein
LOC_Os02g28334	23.6584	79.8654	0.296229	-1.75522	0.0107699	Hedgehog signalling target
LOC_Os06g05960	34.9815	119.122	0.293661	-1.76777	1.24369e-05	Domain of unknown function (DUF4175)
LOC_Os10g17660	12.3809	42.4098	0.291935	-1.77628	0.0113035	Profilin
LOC_Os12g05870	46.241	166.32	0.278025	-1.84671	5.07426e-07	Cupin
LOC_Os06g08500	32.0842	116.237	0.276026	-1.85713	1.82629e-06	Helix-loop-helix DNA-binding domain
LOC_Os03g20290	63.9431	231.693	0.275982	-1.85735	9.97947e-10	Xylanase inhibitor C-terminal
LOC_Os12g05840	309.279	1134.15	0.272696	-1.87463	2.49621e-11	Cupin
LOC_Os11g02100	21.496	79.0292	0.272001	-1.87832	3.92507e-05	Peroxidase
LOC_Os06g51060	482.689	1774.62	0.271995	-1.87835	0.000299946	Chitinase class I
LOC_Os10g39110	12.1731	45.45	0.267835	-1.90058	0.0162401	Rare lipoprotein A (RlpA)-like double-psi beta-barrel
LOC_Os03g51040	16.3754	61.3056	0.267111	-1.90449	0.000428479	Protein tyrosine kinase
LOC_Os05g48570	101.35	389.693	0.260076	-1.94299	1.01136e-17	Mad1 and Cdc20-bound-Mad2 binding
LOC_Os01g36720	14.9057	57.6565	0.258526	-1.95162	0.000419269	TatD related DNase
LOC_Os11g35120	20.7564	82.115	0.252772	-1.98409	0.000287023	Protein kinase domain
LOC_Os12g05860	54.8003	218.6	0.250688	-1.99604	1.90662e-10	Cupin
LOC_Os09g21120	68.061	279.766	0.243278	-2.03932	1.39634e-12	U-box domain
LOC_Os05g44140	29.9111	123.62	0.241961	-2.04715	0.000235416	Globin
LOC_Os01g56690	8.50285	35.2568	0.241169	-2.05188	0.0101106	Protein of unknown function (DUF3984)
LOC_Os03g20120	154.319	641.954	0.24039	-2.05655	5.40527e-20	Glycosyl transferase family 8
LOC_Os05g24780	133.182	560.968	0.237416	-2.07451	0.00116651	EF-hand domain pair
LOC_Os10g11270	11.8682	50.3624	0.235656	-2.08524	0.000642768	Sulfotransferase domain
LOC_Os12g22140	14.1842	60.7858	0.233347	-2.09945	9.33816e-05	Bacterial export proteins, family 3
LOC_Os07g44110	39.7709	171.058	0.2325	-2.1047	0.00277814	Cytochrome P450
LOC_Os09g28210	108.204	472.874	0.228823	-2.1277	0.00215172	Picornavirus core protein 2A
LOC_Os02g41954	139.749	619.829	0.225463	-2.14904	2.11195e-05	2OG-Fe(II) oxygenase superfamily
LOC_Os04g19114	8.1943	36.5792	0.224015	-2.15833	0.00448669	Reverse transcriptase-like
LOC_Os01g55320	15.0522	69.3049	0.217189	-2.20298	0.000699063	Heavy-metal-associated domain
LOC_Os08g01910	6.65625	30.7525	0.216445	-2.20792	0.0224911	Protein of unknown function (DUF1442)
LOC_Os05g38660	21.8023	101.724	0.214329	-2.2221	1.09798e-05	Expressed protein
LOC_Os11g17440	18.0262	84.216	0.214047	-2.224	7.12909e-07	Protein kinase domain
LOC_Os06g06770	123.008	575.018	0.21392	-2.22486	1.06641e-27	Alpha/beta hydrolase family
LOC_Os05g37060	12.1623	56.9308	0.213633	-2.22679	0.00010134	Myb-like DNA-binding domain
LOC_Os09g34230	33.0747	156.062	0.211933	-2.23832	0.0155599	UDP-glucoronosyl and UDP-glucosyl transferase
LOC_Os01g37920	381.446	1840.43	0.20726	-2.27049	0.000427848	Expressed protein
LOC_Os12g33165	55.7497	272.118	0.204873	-2.2872	0.00514602	Homeobox protein distal-less-like N terminal
LOC_Os08g31950	26.3491	130.279	0.202252	-2.30578	2.14736e-05	PAC2 family
LOC_Os09g39090	32.9871	165.268	0.199598	-2.32483	7.20824e-07	Papain family cysteine protease
LOC_Os02g52210	79.9014	415.971	0.192084	-2.38019	0.00375157	Ring finger domain
LOC_Os08g19420	31.7002	168.374	0.188272	-2.40911	3.59733e-14	O-methyltransferase
LOC_Os03g58290	25.7533	141.689	0.18176	-2.4599	0.0119144	Tryptophan synthase alpha chain
LOC_Os06g49930	18.6938	104.575	0.178759	-2.48391	5.87199e-10	F-box domain
LOC_Os04g45810	19.9233	114.517	0.173976	-2.52304	7.51428e-11	Homeobox domain
LOC_Os10g18870	34.7968	202.088	0.172186	-2.53796	1.89806e-08	Dirigent-like protein
LOC_Os04g46820	86.719	526.3	0.164771	-2.60147	8.73628e-34	Hydrophobic seed protein
LOC_Os04g42120	13.6295	85.6783	0.159078	-2.65219	4.21123e-06	ESCO1/2 acetyl-transferase
LOC_Os03g27690	7.13411	46.5117	0.153383	-2.70479	0.0343992	Wnt and FGF inhibitory regulator
LOC_Os02g48710	165.494	1193.24	0.138693	-2.85003	5.1619e-06	NADH pyrophosphatase-like rudimentary NUDIX domain
LOC_Os02g45420	64.0265	492.791	0.129926	-2.94424	0.00114538	AP2 domain
LOC_Os04g28860	9.43337	75.8113	0.124432	-3.00657	1.18924e-09	RRM in Demeter
LOC_Os03g61930	301.046	2960.27	0.101696	-3.29767	3.63837e-87	Acyl CoA binding protein
LOC_Os05g05550	1.65327	16.5854	0.099682	-3.32652	0.018599	Expressed protein
LOC_Os07g41850	37.2219	381.693	0.0975178	-3.35819	3.79604e-16	C1-like domain
LOC_Os10g05900	1.91622	21.4869	0.0891809	-3.48712	0.00439927	Origin of replication binding protein
LOC_Os07g34410	2.92715	33.5725	0.0871889	-3.51971	0.00278907	Reverse transcriptase (RNA-dependent DNA polymerase)
LOC_Os09g34950	2.7326	32.6563	0.0836777	-3.57901	0.0331557	TCP family transcription factor
LOC_Os01g70370	4.25865	51.3451	0.0829417	-3.59176	0.000293571	Aminotransferase class I and II
LOC_Os08g04240	6.19523	77.0028	0.0804547	-3.63568	1.49998e-09	Salt stress response/antifungal
LOC_Os06g48820	0.998924	12.7523	0.0783331	-3.67423	0.0412179	Protein of unknown function (DUF4106)
LOC_Os05g12040	3.36171	45.0011	0.0747029	-3.74269	0.015992	Cytochrome P450
LOC_Os06g27370	9.12482	192.642	0.0473668	-4.39998	1.43189e-13	Plant mobile domain
LOC_Os09g30050	0.974906	28.7056	0.0339622	-4.87993	2.4055e-05	7tm Chemosensory receptor
LOC_Os04g01330	2.67499	85.4605	0.0313009	-4.99765	4.48809e-09	Thioesterase-like superfamily
LOC_Os06g34180	0.309769	13.1655	0.0235288	-5.40943	0.00677831	Protein of unknown function (DUF3710)
LOC_Os02g42300	1.30748	262.625	0.00497849	-7.65007	2.5813e-13	Atrophin-1 family

## Sheet: Dataset S7
Dataset S7 Differentially expressed genes in the leaves of 21-day-old osacbp6 plants compared with the wild type
Gene ID	Mean value of osacbp6	Mean value of wild type	Fold Change	Log2 Fold Change	adjusted P-value	Annotation
Up-regulated
LOC_Os03g02470	849.185	0.494413	1717.56	10.7461	5.3376e-54	Protein of unknown function (DUF3778)
LOC_Os11g31540	551.097	0.494413	1114.65	10.1224	5.12781e-43	Leucine rich repeat N-terminal domain
LOC_Os10g11889	558.907	0.988826	565.223	9.14268	0.00674852	BNR repeat-like domain
LOC_Os09g19350	441.095	0.99698	442.431	8.78931	1.54129e-36	Domain of unknown function (DUF4374)
LOC_Os07g05840	317.23	0.988826	320.814	8.32559	9.27333e-05	Plant transposase (Ptta/En/Spm family)
LOC_Os01g72370	1512.99	4.99306	303.019	8.24327	2.24413e-56	Domain of unknown function (DUF4228)
LOC_Os05g24660	139.864	0.502567	278.299	8.12049	2.69525e-15	IPP transferase
LOC_Os01g45914	12879	47.9121	268.804	8.07041	1.38256e-81	Pneumovirus M2 protein
LOC_Os11g37700	246.644	1.00513	245.384	7.9389	0.000307467	ABC-2 type transporter
LOC_Os01g65110	114.356	0.502567	227.544	7.83	1.73992e-11	POT family
LOC_Os08g04540	258.41	1.49139	173.268	7.43686	6.41234e-22	Pyridoxal-dependent decarboxylase conserved domain
LOC_Os04g48930	2315.65	15.5307	149.101	7.22015	0.00219878	Ferric reductase like transmembrane component
LOC_Os11g42200	1103.15	8.42948	130.868	7.03197	0.00152153	Multicopper oxidase
LOC_Os02g43370	1028.78	8.47026	121.458	6.92431	8.90945e-43	OPT oligopeptide transporter protein
LOC_Os12g11620	50.5809	0.502567	100.645	6.65313	1.67487e-05	Aerotolerance regulator N-terminal
LOC_Os02g16940	49.0938	0.494413	99.2971	6.63368	2.53152e-05	Subtilase family
LOC_Os08g10612	44.4534	0.502567	88.4526	6.46683	0.000226427	Domain of unknown function (DUF4654)
LOC_Os07g15460	1105.25	12.92	85.5455	6.41862	6.64423e-10	Natural resistance-associated macrophage protein
LOC_Os05g01330	327.833	4.00423	81.8717	6.35529	1.56227e-09	Vertebrate interleukin-3 regulated transcription factor
LOC_Os06g35700	35.6358	0.494413	72.077	6.17147	0.00206907	Berberine and berberine like
LOC_Os03g45960	176.718	2.48022	71.2508	6.15483	1.36662e-05	Thaumatin family
LOC_Os03g52370	305.88	4.49864	67.9939	6.08733	1.03114e-20	Macin
LOC_Os07g26110	356.899	5.46301	65.3301	6.02968	1.7374e-10	Domain of unknown function (DUF588)
LOC_Os02g12070	32.597	0.502567	64.8609	6.01928	0.00644607	High-temperature-induced dauer-formation protein
LOC_Os01g40430	30.2814	0.502567	60.2534	5.91297	0.00603142	WRKY DNA -binding domain
LOC_Os10g05290	147.038	2.49653	58.8969	5.88012	1.73739e-13	non-SMC mitotic condensation complex subunit 1
LOC_Os11g15624	319.431	5.51193	57.9526	5.8568	0.01495	Growth factor receptor domain IV
LOC_Os07g07930	1220.71	21.9173	55.6963	5.79951	3.74419e-41	Probable lipid transfer
LOC_Os12g15530	55.3652	0.99698	55.5329	5.79527	2.04434e-05	Multicopper oxidase
LOC_Os08g14195	27.6023	0.502567	54.9226	5.77933	0.0243485	EpsG family
LOC_Os02g43470	129.196	2.48837	51.9198	5.69821	1.4472e-10	Glutamate/Leucine/Phenylalanine/Valine dehydrogenase
LOC_Os06g43080	49.4204	0.99698	49.5701	5.6314	0.000304951	Retinal protein
LOC_Os03g01120	23.3107	0.494413	47.1482	5.55913	0.0417612	E1-E2 ATPase
LOC_Os12g15680	799.211	18.019	44.3537	5.47098	1.84837e-06	Multicopper oxidase
LOC_Os07g30590	149.735	3.4772	43.0621	5.42835	5.43406e-12	Protease inhibitor/seed storage/LTP family
LOC_Os12g26290	60.6827	1.49139	40.6886	5.34655	1.22306e-05	alpha-DOX2, putative, expressed
LOC_Os01g58320	69.9044	1.98581	35.202	5.13759	3.5272e-06	TMEM187 protein family
LOC_Os01g42860	623.918	17.962	34.7355	5.11834	4.82873e-28	Potato inhibitor I family
LOC_Os04g58050	119.395	3.49351	34.1762	5.09492	5.15628e-10	Protein of unknown function (DUF1668)
LOC_Os02g50710	171.164	5.97373	28.6528	4.8406	1.64782e-12	Tetrahydrofolate dehydrogenase/cyclohydrolase, catalytic domain
LOC_Os05g12040	67.884	2.50468	27.1028	4.76037	0.00337982	Cytochrome P450
LOC_Os01g13610	65.9264	2.48837	26.4938	4.72758	2.78388e-05	NmrA-like family
LOC_Os01g62130	69.076	2.9991	23.0323	4.52558	2.04434e-05	C2H2-type zinc finger
LOC_Os04g02120	79.4767	3.49351	22.7498	4.50778	3.59519e-06	NB-ARC domain
LOC_Os09g37880	45.0697	1.99396	22.6031	4.49845	0.00240734	Protein kinase domain
LOC_Os03g09880	1175.88	52.2151	22.52	4.49313	2.03238e-08	Protein of unknown function (DUF568)
LOC_Os11g10710	44.1859	2.00212	22.0696	4.46399	0.001915	Protein kinase domain
LOC_Os03g51530	203.243	9.46724	21.468	4.42412	9.59997e-11	Clusterin
LOC_Os10g38090	31.3774	1.49955	20.9245	4.38712	0.0234013	Cytochrome P450
LOC_Os07g35300	51.0551	2.50468	20.3839	4.34936	0.00603142	Protein kinase domain
LOC_Os08g39730	78.3124	3.97161	19.718	4.30144	0.000541848	Cytochrome P450
LOC_Os07g03040	581.518	29.8279	19.4958	4.28509	3.31328e-06	Domain of unknown function (DUF1719)
LOC_Os04g41620	113.952	5.98188	19.0495	4.25168	5.50053e-07	Chitinase class I
LOC_Os02g36140	577.374	31.2948	18.4495	4.20551	0.00240734	Terpene synthase family, metal binding domain
LOC_Os11g25700	71.3731	3.97977	17.934	4.16462	8.07735e-05	short chain dehydrogenase
LOC_Os08g24750	97.3554	5.48747	17.7414	4.14905	7.70016e-06	Xyloglucan fucosyltransferase
LOC_Os01g53260	34.9549	1.98581	17.6024	4.1377	0.0246307	WRKY DNA -binding domain
LOC_Os06g46160	121.227	6.94625	17.4522	4.12533	0.00705396	Rotavirus non-structural protein NSP3
LOC_Os01g04580	42.6988	2.48837	17.1593	4.10092	0.00512277	Protein kinase domain
LOC_Os01g23580	178.138	10.4234	17.0902	4.09509	0.00169458	Inorganic H+ pyrophosphatase
LOC_Os03g12500	477.803	28.312	16.8763	4.07693	0.000306086	Cytochrome P450
LOC_Os04g58090	220.553	13.9414	15.82	3.98368	1.10099e-11	Late embryogenesis abundant protein
LOC_Os03g52380	68.8416	4.49049	15.3305	3.93834	0.000292034	Proteinase inhibitor II family protein precursor, expressed
LOC_Os01g52130	45.6454	2.99094	15.2612	3.9318	0.0045289	Sulfate transporter family
LOC_Os11g25040	188.657	12.4745	15.1234	3.91871	1.32251e-08	Protein of unknown function (DUF506)
LOC_Os07g30160	43.9553	2.98279	14.7363	3.8813	0.0174051	Trehalose-phosphatase
LOC_Os03g52390	354.889	24.3812	14.5559	3.86353	1.7813e-13	Potato type II proteinase inhibitor family
LOC_Os05g09440	240.22	16.8834	14.2281	3.83067	0.017677	Malic enzyme, NAD binding domain
LOC_Os02g07170	112.171	7.95954	14.0927	3.81688	2.18412e-06	Myb-like DNA-binding domain
LOC_Os11g29420	61.6034	4.49864	13.6938	3.77545	0.00064721	Probable lipid transfer
LOC_Os10g34920	72.7642	5.46301	13.3194	3.73546	0.00112136	Peptidase of plants and bacteria
LOC_Os03g17460	57.9336	4.48233	12.9249	3.69208	0.00335105	Glutathione S-transferase, N-terminal domain
LOC_Os07g34850	121.19	9.44277	12.8342	3.68192	1.84178e-05	Xylanase inhibitor C-terminal
LOC_Os01g58350	76.8475	5.99004	12.8292	3.68136	0.000178004	Sortase family
LOC_Os01g43650	57.6346	4.5068	12.7884	3.67676	0.0366605	WRKY DNA -binding domain
LOC_Os01g58290	401.3	31.8137	12.6141	3.65696	4.75278e-05	Subtilase family
LOC_Os03g02460	49.2598	3.98792	12.3523	3.6267	0.00550705	short chain dehydrogenase
LOC_Os04g13210	649.471	53.7554	12.082	3.59478	8.93749e-15	ABC transporter
LOC_Os02g12090	42.1047	3.48535	12.0805	3.5946	0.0204655	Chordopoxvirus A20R protein
LOC_Os02g50730	255.102	21.4228	11.9079	3.57385	5.72569e-11	Matrixin
LOC_Os07g48760	82.593	6.98702	11.8209	3.56327	0.000569565	Protein kinase domain
LOC_Os07g37730	182.683	15.4736	11.8061	3.56146	7.55016e-09	Pyridine nucleotide-disulphide oxidoreductase
LOC_Os10g05250	527.535	44.8804	11.7542	3.55511	2.32479e-13	Protein tyrosine kinase
LOC_Os06g45890	198.475	16.9079	11.7386	3.55319	9.21214e-08	Myb-like DNA-binding domain
LOC_Os09g13400	40.6083	3.4772	11.6784	3.54578	0.0294473	wnt family
LOC_Os01g52530	204.427	17.9456	11.3915	3.50988	8.57126e-08	Phosphoribosyl transferase domain
LOC_Os12g06180	245.272	21.9254	11.1866	3.4837	2.46288e-10	TB2/DP1, HVA22 family
LOC_Os10g05020	399.623	35.7608	11.1749	3.48219	0.0038365	Cytochrome P450
LOC_Os01g72910	1291.78	116.807	11.0591	3.46716	7.78673e-06	ABA/WDS induced protein
LOC_Os02g48710	209.879	19.0079	11.0417	3.46489	0.00189648	NADH pyrophosphatase-like rudimentary NUDIX domain
LOC_Os02g36190	60.024	5.47116	10.971	3.45562	0.0021794	Cytochrome P450
LOC_Os05g06780	60.0609	5.47932	10.9614	3.45436	0.0021794	Probable lipid transfer
LOC_Os01g71670	140.021	12.9281	10.8307	3.43706	7.25075e-07	Glycosyl hydrolases family 17
LOC_Os08g30770	286.022	26.4322	10.821	3.43576	1.04808e-09	ABC transporter
LOC_Os08g36630	127.585	11.9067	10.7154	3.42162	0.0409369	Eukaryotic-type carbonic anhydrase
LOC_Os10g40550	291.934	27.4047	10.6527	3.41314	1.21965e-09	Trehalose-phosphatase
LOC_Os05g45880	47.317	4.48233	10.5563	3.40004	0.0124738	Choline/ethanolamine kinase
LOC_Os06g39110	6137.08	581.779	10.5488	3.39901	0.0234223	DNA replication terminus site-binding protein (Ter protein)
LOC_Os12g24650	141.314	13.4062	10.541	3.39793	0.025478	Cytosol aminopeptidase family, catalytic domain
LOC_Os11g31530	707.879	68.1097	10.3932	3.37757	0.00076151	Leucine rich repeat
LOC_Os03g26210	554.057	53.3915	10.3773	3.37535	4.45502e-12	Protein of unknown function (DUF904)
LOC_Os07g48170	71.8343	6.97071	10.3052	3.3653	0.00149266	CST, telomere maintenance, complex subunit CTC1
LOC_Os11g34624	76.2718	7.44881	10.2395	3.35607	0.0329729	Protein kinase domain
LOC_Os03g57640	60.1624	5.97373	10.0712	3.33216	0.00323642	alpha/beta hydrolase fold
LOC_Os08g10330	83.427	8.4621	9.85889	3.30143	0.000292034	Di-glucose binding within endoplasmic reticulum
LOC_Os05g49100	72.9248	7.45697	9.77942	3.28975	0.000881012	WRKY DNA -binding domain
LOC_Os02g30714	38.8315	3.97977	9.75722	3.28647	0.043879	short chain dehydrogenase
LOC_Os02g36210	165.61	17.4431	9.49433	3.24707	1.72351e-06	Terpene synthase family, metal binding domain
LOC_Os07g02570	122.447	12.9607	9.4475	3.23993	3.45697e-05	NB-ARC domain
LOC_Os03g08320	346.013	37.3501	9.26405	3.21164	3.96348e-09	tify domain
LOC_Os01g72900	881.62	95.49	9.23259	3.20674	6.73697e-07	ABA/WDS induced protein
LOC_Os06g48520	72.8141	7.96769	9.13867	3.19198	0.00337359	Ring hydroxylating alpha subunit (catalytic domain)
LOC_Os01g35330	1299.73	144.562	8.99079	3.16845	1.13484e-16	Protein of unknown function (DUF3778)
LOC_Os04g54080	271.252	30.3957	8.92404	3.1577	2.10022e-08	Protein kinase domain
LOC_Os12g07640	65.3969	7.47328	8.75077	3.12941	0.00670173	Myb-like DNA-binding domain
LOC_Os10g41980	5934.09	678.377	8.74749	3.12887	0.01032	Seven times multi-haem cytochrome CxxCH
LOC_Os11g37210	233.282	26.9348	8.661	3.11453	1.9568e-08	EGF-like domain
LOC_Os01g10110	173.978	20.904	8.32271	3.05705	3.5272e-06	Cytokinin dehydrogenase 1, FAD and cytokinin binding
LOC_Os10g34910	78.1371	9.45908	8.26054	3.04624	0.00137279	Peptidase of plants and bacteria
LOC_Os09g29710	98.6987	12.4582	7.9224	2.98594	0.000348109	Rare lipoprotein A (RlpA)-like double-psi beta-barrel
LOC_Os12g16720	176.858	22.9224	7.71551	2.94776	1.9912e-05	Cytochrome P450
LOC_Os07g48790	254.519	33.3622	7.62898	2.93149	2.11888e-06	5'-AMP-activated protein kinase beta subunit, interation domain
LOC_Os05g47660	90.8903	11.9311	7.6179	2.92939	0.000739515	PAP2 superfamily
LOC_Os02g22160	97.3038	12.9281	7.52652	2.91198	0.000480852	Core-2/I-Branching enzyme
LOC_Os11g37970	218.693	29.2845	7.46787	2.9007	0.0337654	Barwin family
LOC_Os08g38800	48.127	6.45999	7.45001	2.89724	0.0372345	Myb/SANT-like DNA-binding domain
LOC_Os06g41100	155.638	20.8958	7.44827	2.89691	5.21795e-05	Seed dormancy control
LOC_Os09g36700	1482.84	200.695	7.38853	2.88529	4.99668e-10	Ribonuclease T2 family
LOC_Os01g03100	57.9889	7.95954	7.28547	2.86502	0.0209361	Protein of unknown function (DUF3675)
LOC_Os10g38360	997.485	137.738	7.24189	2.85637	3.87468e-13	Glutathione S-transferase, N-terminal domain
LOC_Os04g35030	122.755	16.9976	7.22189	2.85238	0.0247734	Cellulose synthase
LOC_Os03g18910	77.5061	10.9586	7.07261	2.82224	0.00352735	COBRA-like protein
LOC_Os03g54000	518.528	73.4208	7.06241	2.82016	0.000221258	OPT oligopeptide transporter protein
LOC_Os04g56040	83.3532	11.9393	6.98141	2.80352	0.00233874	Protein of unknown function (DUF1010)
LOC_Os03g10100	126.185	18.4156	6.85206	2.77654	0.000991064	Sugar (and other) transporter
LOC_Os07g39740	239.323	35.875	6.67103	2.73791	6.73697e-07	GDSL-like Lipase/Acylhydrolase
LOC_Os10g02300	56.0829	8.45395	6.63394	2.72987	0.0279125	PLAC8 family
LOC_Os01g42410	534.506	81.5812	6.55183	2.7119	0.00038442	ABC-2 type transporter
LOC_Os10g07160	62.0499	9.48355	6.5429	2.70993	0.0179209	7TM diverse intracellular signalling
LOC_Os01g72150	162.348	24.9408	6.50933	2.70251	0.000304951	Glutathione S-transferase, N-terminal domain
LOC_Os02g40010	109.302	16.9568	6.44592	2.68839	0.000629664	Phosphoribosyl transferase domain
LOC_Os01g31370	67.3121	10.4479	6.44264	2.68765	0.0331765	Protein of unknown function (DUF563)
LOC_Os10g38350	82.0321	12.9852	6.31735	2.65932	0.00470716	Glutathione S-transferase, N-terminal domain
LOC_Os10g39100	508.389	81.1764	6.26276	2.6468	2.22085e-09	PLAC8 family
LOC_Os12g36860	91.1892	14.971	6.09105	2.60669	0.00705637	Pathogenesis-related protein Bet v I family
LOC_Os10g36848	212.106	35.7934	5.92585	2.56702	0.0443972	Cytochrome P450
LOC_Os02g36880	380.005	64.4643	5.89481	2.55945	0.0278507	No apical meristem (NAM) protein
LOC_Os01g73024	68.2291	11.9638	5.70297	2.51171	0.0222295	GETHR pentapeptide repeat (5 copies)
LOC_Os01g02790	428.362	75.2435	5.69302	2.50919	2.11888e-06	Protein kinase domain
LOC_Os11g38790	124.762	21.9743	5.67763	2.50529	0.00378193	Protein of unknown function (DUF687)
LOC_Os06g42560	734.844	129.681	5.66656	2.50247	1.39739e-09	Pyridoxal-phosphate dependent enzyme
LOC_Os05g45100	98.9939	17.492	5.65938	2.50064	0.00787387	UDP-glucoronosyl and UDP-glucosyl transferase
LOC_Os04g03164	242.242	42.9354	5.64201	2.49621	5.55349e-06	Cohesin loading factor
LOC_Os04g51160	458.522	81.5648	5.62156	2.49097	0.000304951	Alternative oxidase
LOC_Os03g10110	86.7278	15.4491	5.61377	2.48897	0.0146816	Cupin
LOC_Os03g13300	212.365	38.7925	5.47437	2.45269	0.00895359	Pyridoxal-dependent decarboxylase conserved domain
LOC_Os12g36850	851.359	156.727	5.43212	2.44152	0.000103962	Pathogenesis-related protein Bet v I family
LOC_Os05g13940	4426.23	818.618	5.40696	2.43482	7.69141e-07	Retrotransposon protein, putative, unclassified, expressed
LOC_Os11g37960	286.651	53.2855	5.37953	2.42748	2.26148e-05	Barwin family
LOC_Os10g42130	174.041	32.4059	5.37064	2.42509	0.000444558	No apical meristem (NAM) protein
LOC_Os06g39120	8294.78	1557.23	5.32663	2.41322	0.0175867	Protein of unknown function (DUF732)
LOC_Os03g52680	263.162	50.3027	5.23156	2.38724	0.000178249	PGC7/Stella/Dppa3 domain
LOC_Os10g25290	234.729	45.8937	5.11462	2.35463	2.78388e-05	tify domain
LOC_Os06g12150	129.578	25.4679	5.0879	2.34707	0.00854929	Shikimate kinase
LOC_Os02g49480	279.024	55.9532	4.98673	2.31809	0.0139045	Helix-loop-helix DNA-binding domain
LOC_Os06g37410	123.925	24.8837	4.98014	2.31619	0.00603142	Helix-loop-helix DNA-binding domain
LOC_Os09g36680	47298.5	9528.76	4.96376	2.31143	2.32574e-11	Ribonuclease T2 family
LOC_Os06g06350	155.141	31.3845	4.94325	2.30546	0.000629664	AMP-binding enzyme
LOC_Os07g17330	456.238	93.1891	4.89582	2.29155	6.73697e-07	NADH-ubiquinone reductase complex 1 MLRQ subunit
LOC_Os01g24010	99.5272	20.4014	4.87845	2.28642	0.0267418	ABC-2 type transporter
LOC_Os02g50600	305.272	63.7089	4.79166	2.26053	0.000134383	Glycosyl transferase family 8
LOC_Os06g23114	258.752	54.7524	4.72585	2.24057	0.000306086	Copper amine oxidase, enzyme domain
LOC_Os01g64470	449.341	95.49	4.70563	2.23439	0.00181131	Late embryogenesis abundant protein
LOC_Os12g38270	443.198	94.6234	4.68381	2.22768	2.79547e-06	Metallothionein
LOC_Os07g30950	74.6056	15.9843	4.66743	2.22263	0.0391603	Cytochrome P450
LOC_Os11g41410	122.157	26.4241	4.62295	2.20881	0.00434974	Myb/SANT-like DNA-binding domain
LOC_Os01g46120	122.696	26.8777	4.56496	2.1906	0.00471335	GDSL-like Lipase/Acylhydrolase
LOC_Os11g29870	253.453	56.3498	4.49785	2.16923	0.000319283	WRKY DNA -binding domain
LOC_Os09g28160	184.511	41.338	4.46348	2.15817	0.000641755	Mitochondrial carrier protein
LOC_Os04g58850	782.237	178.215	4.38929	2.13399	3.29198e-06	Late embryogenesis abundant protein
LOC_Os09g39940	1335.49	309.371	4.3168	2.10996	1.84837e-06	Plastocyanin-like domain
LOC_Os06g47470	202.499	47.3525	4.27642	2.0964	0.00059373	Protein kinase domain
LOC_Os01g12100	578.169	137.024	4.21949	2.07707	2.9113e-06	Tryptophan-associated transmembrane protein (Trp_oprn_chp)
LOC_Os01g42380	880.177	209.097	4.20942	2.07362	5.56755e-07	ABC-2 type transporter
LOC_Os12g05690	105.762	25.3618	4.17011	2.06008	0.025478	Domain of unknown function (DUF4228)
LOC_Os01g53040	138.645	33.4029	4.15067	2.05334	0.0055247	WRKY DNA -binding domain
LOC_Os10g39710	630.19	152.886	4.12197	2.04333	3.72001e-05	Strictosidine synthase
LOC_Os10g25060	191.676	46.8418	4.09198	2.0328	0.00133616	EpsG family
LOC_Os06g01760	190.364	47.2628	4.02777	2.00998	0.00542859	Glycosyl hydrolases family 28
LOC_Os02g20360	1384.53	347.362	3.98584	1.99488	4.57283e-07	Aminotransferase class I and II
LOC_Os05g31750	605.12	152.399	3.97062	1.98936	9.64688e-06	Annexin
LOC_Os09g29940	445.317	113.308	3.93014	1.97458	3.36838e-05	GDP-fucose protein O-fucosyltransferase
LOC_Os03g22200	146.711	37.3827	3.92458	1.97254	0.00688459	Sugar efflux transporter for intercellular exchange
LOC_Os04g45290	238.209	60.7506	3.92109	1.97126	0.000744304	Glycosyl hydrolases family 32 N-terminal domain
LOC_Os10g22730	175.91	45.4156	3.87333	1.95357	0.0133118	Cenp-F N-terminal domain
LOC_Os04g11400	3538.63	919.556	3.84819	1.94418	8.07735e-05	Actin-rearrangement-inducing factor (Arif-1)
LOC_Os06g37300	269.167	70.6715	3.80871	1.9293	0.000578203	Cytochrome P450
LOC_Os01g72460	189.115	49.8816	3.79127	1.92268	0.00302946	NADPH-dependent FMN reductase
LOC_Os03g20949	129.611	34.3591	3.77225	1.91542	0.0160453	Polysaccharide biosynthesis C-terminal domain
LOC_Os10g38600	172.218	46.2821	3.72104	1.89571	0.00550705	Glutathione S-transferase, N-terminal domain
LOC_Os07g42160	144.082	38.8985	3.70405	1.8891	0.0119637	ThiS family
LOC_Os08g14880	1435.99	389.157	3.69	1.88362	2.16154e-06	SWIM zinc finger
LOC_Os01g09830	125.017	33.9707	3.68013	1.87976	0.038986	Retinal protein
LOC_Os07g05360	585.276	160.799	3.6398	1.86386	0.00497215	Photosystem II 10 kDa polypeptide PsbR
LOC_Os06g03165	272.16	75.2435	3.61706	1.85482	0.00103604	Ulp1 protease family, C-terminal catalytic domain
LOC_Os04g52504	147.401	40.7865	3.61397	1.85359	0.0284075	GAG-pre-integrase domain
LOC_Os06g47910	158.697	44.2963	3.58262	1.84101	0.0381071	GDSL-like Lipase/Acylhydrolase
LOC_Os07g16970	221.804	63.2145	3.50875	1.81096	0.0045289	GDP dissociation inhibitor
LOC_Os05g47780	509.535	146.184	3.48557	1.8014	0.00225681	CHY zinc finger
LOC_Os08g35630	130.072	37.9016	3.43184	1.77898	0.0400799	Herpesvirus glycoprotein H
LOC_Os10g41999	129.257	37.8037	3.41916	1.77364	0.0417454	CDP-alcohol phosphatidyltransferase
LOC_Os08g36860	389.964	114.232	3.4138	1.77138	0.00378193	Cytochrome P450
LOC_Os04g43680	137.447	40.3655	3.40507	1.76768	0.0271418	Myb-like DNA-binding domain
LOC_Os03g09900	1366.59	407.251	3.35563	1.74658	0.000306086	Protein of unknown function (DUF568)
LOC_Os07g05620	1041.49	311.985	3.33828	1.73911	0.000347194	Protein kinase domain
LOC_Os05g43390	192.471	57.7759	3.33134	1.7361	0.0175755	SRP54-type protein, GTPase domain
LOC_Os09g26660	253.705	76.7512	3.30556	1.72489	0.0175867	Ferric reductase NAD binding domain
LOC_Os10g34930	3906.72	1210.44	3.22753	1.69043	0.00123096	Peptidase of plants and bacteria
LOC_Os01g18400	140.298	43.7774	3.2048	1.68023	0.0452824	Chitinase class I
LOC_Os06g38660	389.234	121.963	3.19141	1.67419	0.00138301	Fibronectin-attachment protein (FAP)
LOC_Os09g08130	228.005	73.3066	3.1103	1.63705	0.0347639	Indole-3-glycerol phosphate synthase
LOC_Os07g09190	212.149	69.756	3.0413	1.60469	0.0493685	1-deoxy-D-xylulose-5-phosphate synthase
LOC_Os09g33550	150.96	49.8327	3.02934	1.59901	0.0485676	CCT motif
LOC_Os07g08430	813.212	269.226	3.02056	1.59482	0.00347669	Tryptophan synthase alpha chain
LOC_Os03g21040	296.393	98.6358	3.00492	1.58733	0.00883803	Ricin-type beta-trefoil lectin domain-like
LOC_Os02g32970	209.162	69.7152	3.00023	1.58507	0.020486	Alpha/beta hydrolase family
LOC_Os09g04384	303.875	101.287	3.00013	1.58503	0.038986	Nucleocapsid protein N
LOC_Os08g44340	882.943	294.959	2.99344	1.5818	0.00042933	Pyridine nucleotide-disulphide oxidoreductase
LOC_Os08g23150	297.146	99.6247	2.98265	1.5766	0.0165808	Indole-3-glycerol phosphate synthase
LOC_Os06g06470	158.415	53.2528	2.97476	1.57277	0.0490954	U-box domain
LOC_Os02g47650	324.141	110.665	2.92903	1.55043	0.00712592	Universal stress protein family
LOC_Os10g42040	1481.59	509.568	2.90754	1.5398	0.00347669	Cd27 binding protein (Siva)
LOC_Os04g32620	200.207	70.7448	2.82999	1.5008	0.0391603	AP2 domain
LOC_Os12g02330	3058.27	1083.04	2.82378	1.49763	0.000262392	Protease inhibitor/seed storage/LTP family
LOC_Os01g50100	590.524	209.926	2.81302	1.49212	0.0159964	ABC transporter
LOC_Os08g44390	283.804	102.129	2.77887	1.4745	0.0184445	EF-hand domain
LOC_Os01g16960	463.467	168.392	2.75231	1.46064	0.00616851	Pyruvate kinase, barrel domain
LOC_Os08g01240	266.612	97.3238	2.73943	1.45388	0.0242102	Protein of unknown function (DUF3040)
LOC_Os05g03640	344.998	126.285	2.73189	1.4499	0.0135401	2OG-Fe(II) oxygenase superfamily
LOC_Os11g18366	497.933	182.942	2.72181	1.44457	0.00603142	Prenyltransferase-like
LOC_Os03g12820	263.261	97.0629	2.71227	1.4395	0.028881	RCD1-SRO-TAF4 (RST) plant domain
LOC_Os02g50350	371.008	137.146	2.7052	1.43574	0.0132005	Dihydroorotate dehydrogenase
LOC_Os06g07200	943.7	356.932	2.64392	1.40268	0.01022	SNARE domain
LOC_Os09g26530	429.964	163.198	2.63461	1.39759	0.0128001	Protein of unknown function (DUF1556)
LOC_Os01g63060	442.13	170.864	2.58762	1.37162	0.0247734	PAP2 superfamily C-terminal
LOC_Os07g03200	1012.19	391.957	2.5824	1.36871	0.0186389	Phytosulfokine precursor protein (PSK)
LOC_Os05g31760	355.404	137.673	2.58151	1.36821	0.0240517	Annexin
LOC_Os01g56930	338.584	131.716	2.57057	1.36209	0.0273484	Xylanase inhibitor C-terminal
LOC_Os08g01150	662.108	259.845	2.54809	1.34941	0.0106418	Glycosyl transferase family 90
LOC_Os03g03450	862.404	340.027	2.53628	1.34271	0.0222053	Glycosyl transferase family, a/b domain
LOC_Os05g02770	401.933	158.786	2.53129	1.33987	0.0238521	Serpentine type 7TM GPCR chemoreceptor Str
LOC_Os04g30240	1306.5	521.418	2.50566	1.32519	0.0278255	Protein tyrosine kinase
LOC_Os01g71310	372.678	152.82	2.43866	1.28609	0.0400799	Cytokinin dehydrogenase 1, FAD and cytokinin binding
LOC_Os04g57720	360.445	148.202	2.43211	1.28221	0.0425568	Response regulator receiver domain
LOC_Os05g10690	495.13	208.532	2.37436	1.24754	0.0329729	Myb-like DNA-binding domain
LOC_Os06g10520	503.698	212.202	2.37368	1.24712	0.0329729	Fumble
LOC_Os03g08580	672.27	286.223	2.34876	1.2319	0.0243485	Domain of unknown function (DUF3482)
LOC_Os07g01904	2491.09	1096.05	2.27278	1.18446	0.01287	EpsG family
LOC_Os10g31330	2393.68	1060.66	2.25679	1.17427	0.0145447	Retrotransposon protein, putative, unclassified, expressed
LOC_Os07g31884	1048.1	464.508	2.25637	1.174	0.0433128	MatE
LOC_Os09g24620	1995.25	889.035	2.24428	1.16625	0.0264732	Apolipoprotein L
LOC_Os01g57420	872.59	398.015	2.19235	1.13248	0.0417454	Diacylglycerol kinase accessory domain
Down-regulated
LOC_Os09g30340	6327.67	13265.3	0.477009	-1.06791	0.0424557	Photosystem I psaG / psaK
LOC_Os03g52170	3718.04	7826.86	0.475036	-1.07389	0.041992	LytB protein
LOC_Os02g13970	857.473	1862.21	0.46046	-1.11885	0.0398071	Complex I intermediate-associated protein 30 (CIA30)
LOC_Os03g64020	6149.82	13476.3	0.456343	-1.13181	0.0238521	Orf-X protein
LOC_Os03g52840	7983.35	17532.7	0.455339	-1.13499	0.0232125	Serine hydroxymethyltransferase
LOC_Os01g53020	3284.76	7222.99	0.454764	-1.13681	0.0243485	4Fe-4S single cluster domain
LOC_Os09g36240	506.955	1119.02	0.453036	-1.1423	0.0455301	Alpha/beta hydrolase family
LOC_Os06g43800	666	1477.87	0.450648	-1.14993	0.0350664	Methyltransferase domain
LOC_Os08g44400	1483.13	3295.92	0.449991	-1.15203	0.0347491	Glutathione S-transferase, N-terminal domain
LOC_Os07g37240	27967.1	62181.6	0.449765	-1.15276	0.0181778	Chlorophyll A-B binding protein
LOC_Os11g08670	1506.61	3362.77	0.448026	-1.15835	0.023259	ATP-NAD kinase
LOC_Os01g61120	574.763	1283.77	0.447714	-1.15935	0.0348414	Domain of unknown function (DUF3411)
LOC_Os11g10990	869.684	1943.03	0.447592	-1.15974	0.0278507	DnaJ domain
LOC_Os03g20010	451.617	1018.59	0.443374	-1.1734	0.0356952	NifU-like domain
LOC_Os03g38730	802.453	1819.81	0.440955	-1.1813	0.0240517	Mpv17 / PMP22 family
LOC_Os11g01439	923.402	2114.68	0.436662	-1.19541	0.0299439	Leucine zipper
LOC_Os12g12850	4507.84	10326.5	0.436529	-1.19585	0.017677	AAA domain (Cdc48 subfamily)
LOC_Os01g13740	857.879	1976.89	0.433953	-1.20439	0.0185878	Myb-like DNA-binding domain
LOC_Os11g03580	671.41	1548.23	0.433663	-1.20535	0.0209345	Domain of unknown function (DUF309)
LOC_Os09g11460	361.854	836.206	0.432734	-1.20845	0.0321966	AP2 domain
LOC_Os05g50930	305.421	709.783	0.430302	-1.21658	0.0480861	Sigma-70 region 3
LOC_Os02g17330	226.594	527.628	0.429457	-1.21941	0.0478333	Aminotransferase class IV
LOC_Os05g07870	234.535	550.516	0.426028	-1.23098	0.0432829	Triose-phosphate Transporter family
LOC_Os05g05600	1054.45	2500.66	0.421669	-1.24582	0.0113914	T-DNA border endonuclease VirD1
LOC_Os11g10310	355.284	847.104	0.41941	-1.25357	0.0218692	Protein kinase domain
LOC_Os05g33840	1887.46	4503.31	0.419127	-1.25454	0.0347491	1-deoxy-D-xylulose-5-phosphate synthase
LOC_Os07g46460	9928.05	23714.9	0.418642	-1.25621	0.0410086	Conserved region in glutamate synthase
LOC_Os03g49720	677.263	1622	0.417548	-1.25998	0.0146373	PAP_fibrillin
LOC_Os05g01440	252.925	608.25	0.415824	-1.26596	0.038986	CobB/CobQ-like glutamine amidotransferase domain
LOC_Os11g13890	33949.9	82254.4	0.412743	-1.27668	0.00494756	Chlorophyll A-B binding protein
LOC_Os03g39610	35266.1	85528.3	0.412332	-1.27812	0.0377095	Chlorophyll A-B binding protein
LOC_Os04g37920	638.706	1558.08	0.409933	-1.28654	0.00964703	FAD binding domain of DNA photolyase
LOC_Os03g13010	177.288	437.373	0.405347	-1.30277	0.0335005	U-box domain
LOC_Os04g58710	1734.05	4313.4	0.402016	-1.31468	0.043702	AMP-binding enzyme
LOC_Os08g01270	451.21	1127.01	0.400359	-1.32064	0.0146816	Protein tyrosine kinase
LOC_Os05g42280	234.932	595.806	0.394309	-1.3426	0.0159964	FANCL C-terminal domain
LOC_Os02g57030	947.917	2405.62	0.394043	-1.34357	0.00413949	Protein of unknown function (DUF3082)
LOC_Os09g10750	515.905	1312.1	0.393189	-1.3467	0.00603142	Rhodanese-like domain
LOC_Os04g36062	264.191	675.292	0.391225	-1.35393	0.0119637	Protein of unknown function, DUF482
LOC_Os11g05260	560.409	1434.06	0.390785	-1.35555	0.0106418	Histidine phosphatase superfamily (branch 1)
LOC_Os08g44680	9555.95	24459.5	0.390685	-1.35592	0.0205646	PsaD
LOC_Os04g32050	748.309	1920.38	0.389667	-1.35969	0.00396936	OPT oligopeptide transporter protein
LOC_Os08g37670	840.823	2161.83	0.388941	-1.36238	0.00370657	Plastocyanin-like domain
LOC_Os04g40630	135.892	349.508	0.388809	-1.36287	0.0316074	TAZ zinc finger
LOC_Os03g20700	4064.96	10456	0.388767	-1.36302	0.0276619	CobN/Magnesium Chelatase
LOC_Os02g57250	253.846	656.532	0.386646	-1.37091	0.0108698	AUX/IAA family
LOC_Os04g24410	222.653	579.398	0.384283	-1.37976	0.0220331	NADH-ubiquinone/plastoquinone oxidoreductase, chain 3
LOC_Os03g49440	294.703	774.726	0.380396	-1.39443	0.0240517	Haloacid dehalogenase-like hydrolase
LOC_Os05g06890	103.837	275.441	0.376985	-1.40742	0.0378395	Region found in RelA / SpoT proteins
LOC_Os03g48000	680.682	1805.66	0.376972	-1.40747	0.00251396	CorA-like Mg2+ transporter protein
LOC_Os07g37320	414.258	1105.04	0.374879	-1.4155	0.00365983	Sugar (and other) transporter
LOC_Os03g56310	433.846	1162.14	0.373316	-1.42153	0.0105639	5' nucleotidase family
LOC_Os05g28740	757.465	2031.28	0.372901	-1.42314	0.00193957	Universal stress protein family
LOC_Os02g39730	321.126	862.551	0.372298	-1.42547	0.00450482	Protein of unknown function (DUF3318)
LOC_Os10g28600	190.281	512.817	0.37105	-1.43031	0.0175867	PPR repeat family
LOC_Os05g03550	375.611	1021.23	0.367804	-1.44299	0.0372345	Myb-like DNA-binding domain
LOC_Os11g33320	140.615	385.055	0.365182	-1.45331	0.0142479	F-box domain
LOC_Os04g33830	10584.3	29088.2	0.363871	-1.4585	0.00566196	Apolipoprotein O
LOC_Os01g47630	183.849	510.462	0.360162	-1.47328	0.0294473	Small coat protein
LOC_Os01g13540	887.851	2471.27	0.359269	-1.47686	0.00091464	RWP-RK domain
LOC_Os03g05310	227.293	637.807	0.356367	-1.48857	0.00389172	Pheophorbide a oxygenase
LOC_Os11g47970	24347.2	68415.2	0.355874	-1.49056	0.00167543	ATPase family associated with various cellular activities (AAA)
LOC_Os01g17170	5181.75	14647.8	0.353755	-1.49918	0.0114388	Rubrerythrin
LOC_Os07g41280	237.965	675.863	0.352091	-1.50598	0.00307769	Glucosamine-6-phosphate isomerases/6-phosphogluconolactonase
LOC_Os01g16170	123.607	355.808	0.347399	-1.52534	0.00955348	PQ loop repeat
LOC_Os10g41780	1804.54	5240.79	0.344326	-1.53815	0.000303484	Pheophorbide a oxygenase
LOC_Os12g07190	424.475	1242.96	0.341502	-1.55004	0.00146471	PB1 domain
LOC_Os03g49940	109.441	321.375	0.340539	-1.55411	0.00952154	EamA-like transporter family
LOC_Os05g47560	147.25	439.002	0.33542	-1.57596	0.0340462	Protein kinase domain
LOC_Os11g07960	144.303	432.429	0.333705	-1.58336	0.00363619	Transferase family
LOC_Os11g34110	77.2072	233.47	0.330695	-1.59643	0.0158988	Protein of unknown function (DUF1624)
LOC_Os04g56240	844.242	2564.22	0.329239	-1.60279	0.0185961	Lipase (class 3)
LOC_Os01g12080	172.223	529.241	0.325415	-1.61965	0.0169874	Plant protein 1589 of unknown function (A_thal_3526)
LOC_Os07g43700	138.235	426.966	0.323761	-1.627	0.00251651	lactate/malate dehydrogenase, NAD binding domain
LOC_Os02g22100	1059.29	3328.35	0.318263	-1.65171	0.000221258	Rhomboid family
LOC_Os01g41710	25900	81738.9	0.316863	-1.65807	3.81882e-05	Chlorophyll A-B binding protein
LOC_Os08g33820	18771.8	59437.5	0.315824	-1.66281	3.58311e-05	Chlorophyll A-B binding protein
LOC_Os08g38990	216.501	686.974	0.315152	-1.66588	0.0018744	WRKY DNA -binding domain
LOC_Os07g09040	88.667	285.313	0.310771	-1.68608	0.00463153	Beta-carotene 15,15'-dioxygenase
LOC_Os04g02900	200.423	653.688	0.306604	-1.70555	0.000419564	Dehydrogenase E1 component
LOC_Os09g17740	22454.5	73849.9	0.304056	-1.71759	0.00644607	Chlorophyll A-B binding protein
LOC_Os02g04510	65.5445	216.337	0.302975	-1.72273	0.00885703	NADH(P)-binding
LOC_Os03g63950	4929.56	16292.8	0.302561	-1.7247	1.69717e-05	Sigma 54 modulation protein / S30EA ribosomal protein
LOC_Os05g48200	1998.75	6655.9	0.300297	-1.73554	0.00092949	Dihydroprymidine dehydrogenase domain II, 4Fe-4S cluster
LOC_Os09g06464	258.445	861.484	0.3	-1.73696	0.00016556	CCT motif This short motif is found in a number of plant proteins
LOC_Os03g61890	153.617	534.416	0.287449	-1.79862	0.00106027	Domain of unknown function (DUF3406)
LOC_Os05g43650	184.203	653.231	0.281988	-1.8263	0.000108989	Domain of unknown function (DUF4336)
LOC_Os02g57280	624.45	2216.52	0.281726	-1.82764	0.000444558	CBS domain
LOC_Os11g11330	89.4954	318.789	0.280735	-1.83272	0.000986248	TLD
LOC_Os01g58640	79.7534	288.896	0.276063	-1.85693	0.0175867	Calcineurin-like phosphoesterase
LOC_Os06g28194	1464.3	5467.92	0.267799	-1.90078	0.0184445	Phosphoglucomutase/phosphomannomutase, alpha/beta/alpha domain II
LOC_Os01g03340	618.887	2365.19	0.261665	-1.93421	0.00228634	Bowman-Birk serine protease inhibitor family
LOC_Os05g25370	37.8001	145.323	0.260111	-1.9428	0.00895359	Carbohydrate-binding protein of the ER
LOC_Os10g29650	107.834	429.902	0.250833	-1.9952	7.03905e-05	ABC transporter
LOC_Os06g06290	440.327	1784.03	0.246817	-2.01849	4.96356e-05	GDSL-like Lipase/Acylhydrolase
LOC_Os06g08570	103.483	432.102	0.239487	-2.06198	3.1929e-05	Transferase family
LOC_Os02g51070	123.074	533.5	0.230692	-2.11596	0.011216	Starch synthase catalytic domain
LOC_Os09g38090	201.787	880.145	0.229265	-2.12491	0.00122143	N-terminal C2 in EEIG1 and EHBP1 proteins
LOC_Os06g14406	28.3754	124.342	0.228204	-2.1316	0.0308655	Domain of unknown function (DUF3498)
LOC_Os02g10120	2739.35	12157	0.225331	-2.14988	0.0113105	Lipoxygenase
LOC_Os05g31140	263.15	1205.47	0.218297	-2.19563	1.03594e-06	Glycosyl hydrolases family 17
LOC_Os07g41400	26.4233	123.446	0.214047	-2.224	0.0108698	Protein of unknown function (DUF1677)
LOC_Os06g24070	1034.85	4863.92	0.21276	-2.2327	1.31587e-07	Myb-like DNA-binding domain
LOC_Os01g05500	32.3626	154.056	0.210071	-2.25105	0.00877253	Putative zinc finger in N-recognin (UBR box)
LOC_Os07g35480	38.6931	187.457	0.206411	-2.27641	0.000670215	Glycosyl hydrolases family 17
LOC_Os08g13440	70.1258	340.209	0.206126	-2.2784	8.71677e-05	Cupin
LOC_Os01g23710	33.3295	167.582	0.198884	-2.33	0.000383906	No apical meristem (NAM) protein
LOC_Os11g28184	69.6332	382.172	0.182204	-2.45637	2.54276e-06	Transposase
LOC_Os05g07050	15.447	85.1369	0.181437	-2.46246	0.0293655	PRO8NT (NUC069), PrP8 N-terminal domain
LOC_Os06g06770	70.0336	386.416	0.181239	-2.46403	6.9846e-07	Alpha/beta hydrolase family
LOC_Os01g12760	19.936	112.594	0.177062	-2.49767	0.00134505	Cytochrome P450
LOC_Os08g36480	35.2078	209.756	0.167851	-2.57475	0.0104503	Mo-co oxidoreductase dimerization domain
LOC_Os02g47020	871.486	5222.45	0.166873	-2.58318	0.0168982	Phosphoribulokinase / Uridine kinase family
LOC_Os01g63190	42.7357	261.459	0.163451	-2.61307	1.91964e-06	Multicopper oxidase
LOC_Os04g12499	9.96341	62.1767	0.160243	-2.64166	0.0179209	Transmembrane amino acid transporter protein
LOC_Os12g40279	10.9579	69.8916	0.156784	-2.67315	0.0276619	CDC45-like protein
LOC_Os03g31750	8.96891	59.3407	0.151143	-2.72602	0.0175867	PEP-utilizing enzyme, TIM barrel domain
LOC_Os10g18480	10.9671	73.8092	0.148588	-2.75061	0.00497932	UDP-glucoronosyl and UDP-glucosyl transferase
LOC_Os03g20500	9.46155	65.1514	0.145224	-2.78365	0.00883803	F-box-like
LOC_Os04g17660	141.25	976.05	0.144716	-2.78871	0.000128736	Rhodanese-like domain
LOC_Os07g35790	33.3848	251.91	0.132527	-2.91564	1.31839e-07	Protein kinase domain
LOC_Os03g61930	59.1587	539.755	0.109603	-3.18964	4.53855e-12	Acyl CoA binding protein
LOC_Os08g10310	5.46512	60.8484	0.0898152	-3.4769	0.00131876	Di-glucose binding within endoplasmic reticulum
LOC_Os07g07770	6.95225	78.4464	0.0886241	-3.49616	0.000178119	Ribosomal protein S13/S18
LOC_Os02g42300	2.4724	33.3948	0.0740357	-3.75564	0.0401868	Atrophin-1 family
LOC_Os12g02530	3.98721	76.7563	0.0519463	-4.26684	5.95199e-05	NPH3 family
LOC_Os01g22249	2.99271	85.3111	0.03508	-4.83321	2.83796e-07	Peroxidase

## Sheet: Dataset S8
Dataset S8 Differentially expressed genes related to phytohormones in osacbp6
Description	Gene ID	5-day-old roots	7-day-old roots	5-day-old shoots	7-day-old shoots	21-day-old leaves	Annotation
Auxin									Log2 fold change
Induced-regulated-responsive-activated	LOC_Os03g09880					4.493	AIR12, putative, expressed
	LOC_Os09g37495			1.067			auxin responsive protein, putative, expressed
	LOC_Os09g29940					1.975	auxin-independent growth promoter protein, putative, expressed
	LOC_Os03g09120	-1.851					expressed protein
	LOC_Os01g04370	-3.461					hsp20/alpha crystallin family protein, putative, expressed
	LOC_Os03g15960	-1.3					hsp20/alpha crystallin family protein, putative, expressed
	LOC_Os03g09900					1.747	membrane protein, putative, expressed
	LOC_Os02g57250					-1.371	OsIAA10 - Auxin-responsive Aux/IAA gene family member, expressed
	LOC_Os05g44810	-1.384					OsIAA18 - Auxin-responsive Aux/IAA gene family member, expressed
	LOC_Os09g37330	-2.361					OsSAUR39 - Auxin-responsive SAUR gene family member, expressed
	LOC_Os09g37369			1.045			OsSAUR41 - Auxin-responsive SAUR gene family member, expressed
	LOC_Os09g37380			1.323			OsSAUR42 - Auxin-responsive SAUR gene family member, expressed
	LOC_Os09g37390			1.24			OsSAUR43 - Auxin-responsive SAUR gene family member, expressed
	LOC_Os09g37394			1.191			OsSAUR44 - Auxin-responsive SAUR gene family member, expressed
	LOC_Os09g37470			1.11			OsSAUR52 - Auxin-responsive SAUR gene family member, expressed
	LOC_Os03g41510	-1.253					oxidoreductase, aldo/keto reductase family protein, putative, expressed
	LOC_Os04g26870	1.066					oxidoreductase, aldo/keto reductase family protein, putative, expressed
	LOC_Os04g27060	1.187					oxidoreductase, aldo/keto reductase family protein, putative, expressed
	LOC_Os02g42380	-1.138					TCP family transcription factor, putative, expressed
	LOC_Os05g33840					-1.255	transketolase, putative, expressed
	LOC_Os07g09190					1.605	transketolase, putative, expressed
Signal transduction	LOC_Os10g28350	-1.23					1,2-dihydroxy-3-keto-5-methylthiopentene dioxygenase protein, putative, expressed
	LOC_Os04g40570	3.115					ABC transporter, ATP-binding protein, putative, expressed
	LOC_Os01g50590	1.216					cytochrome P450, putative, expressed
	LOC_Os01g34970		1.112	1.03			MDR-like ABC transporter, putative, expressed
	LOC_Os05g47490				1.551		MDR-like ABC transporter, putative, expressed
	LOC_Os02g46680	-1.297					multidrug resistance protein, putative, expressed
	LOC_Os11g07460	-1.45					TCP family transcription factor, putative, expressed
Synthesis-degradation	LOC_Os01g69070				-1.189		auxin efflux carrier component, putative, expressed
	LOC_Os09g32770	1.022					auxin efflux carrier component, putative, expressed
	LOC_Os03g62060	-1.288		1.078	1.029		hydrolase, putative, expressed
	LOC_Os07g14610	-1.573					IAA-amino acid hydrolase ILR1-like 6 precursor, putative, expressed
	LOC_Os06g47620	-1.229					peptidase, putative, expressed
	LOC_Os02g20360	1.997					tyrosine aminotransferase, putative, expressed
	LOC_Os01g08440	-1.325					UDP-glucoronosyl and UDP-glucosyl transferase domain containing protein, expressed
Ethylene
Induced-regulated-responsive-activated	LOC_Os07g01020	-1.845					SOR/SNZ family protein, putative, expressed
	LOC_Os10g01080	-2.246					SOR/SNZ family protein, putative, expressed
	LOC_Os05g28740					-1.423	universal stress protein domain containing protein, putative, expressed
	LOC_Os10g30150	-1.577	1.273				universal stress protein domain containing protein, putative, expressed
Signal transduction	LOC_Os01g64790	-1.335					AP2 domain containing protein, expressed
	LOC_Os02g43820	-5.118					AP2 domain containing protein, expressed
	LOC_Os02g45420		-2.944		-2.8		AP2 domain containing protein, expressed
	LOC_Os06g07030		-1.402				AP2 domain containing protein, expressed
	LOC_Os06g08340	-1.326					AP2 domain containing protein, expressed
	LOC_Os08g36920			1.479	-2.24		AP2 domain containing protein, expressed
	LOC_Os09g28440	2.231		2.302			AP2 domain containing protein, expressed
	LOC_Os09g35020	4.208		1.858			AP2 domain containing protein, expressed
	LOC_Os12g39330	2.159					AP2 domain containing protein, expressed
	LOC_Os12g41060	-2.324		-1.898			AP2 domain containing protein, expressed
	LOC_Os08g25710			-4.125			CSLD3 - celluLOCe synthase-like family D, expressed
	LOC_Os07g36690	1.431					CSLF2 - celluLOCe synthase-like family F; beta1,3;1,4 glucan synthase, expressed
	LOC_Os10g20260	1.376					CSLF7 - celluLOCe synthase-like family F; beta1,3;1,4 glucan synthase, expressed
	LOC_Os04g48350	1.778					dehydration-responsive element-binding protein, putative, expressed
	LOC_Os06g03670	1.43			-1.891		dehydration-responsive element-binding protein, putative, expressed
	LOC_Os09g35010	2.393		1.709			dehydration-responsive element-binding protein, putative, expressed
	LOC_Os09g35030	2.305					dehydration-responsive element-binding protein, putative, expressed
	LOC_Os02g43840	-1.849					ethylene-responsive element-binding protein, putative, expressed
	LOC_Os11g06770		-1.664				ethylene-responsive transcription factor ERF110, putative, expressed
	LOC_Os04g32620					1.501	ethylene-responsive transcription factor ERF114, putative, expressed
	LOC_Os01g62830	1.397					expressed protein
	LOC_Os08g26220				-4.223		expressed protein
	LOC_Os12g07030	-1.956	-1.341				expressed protein
	LOC_Os03g55530			-1.233			HLS, putative, expressed
	LOC_Os07g02540			-1.51			HLS, putative, expressed
	LOC_Os10g31240			-1.168			plant protein of unknown function domain containing protein, expressed
	LOC_Os05g44300		1.547				plant-specific domain TIGR01615 family protein, expressed
	LOC_Os05g25370					-1.943	TKL_IRAK_CrRLK1L-1.2 - The CrRLK1L-1 subfamily has homology to the CrRLK1L homolog, expressed
Synthesis-degradation	LOC_Os12g26290	1.156	1.116			5.347	alpha-DOX2, putative, expressed
	LOC_Os02g50350					1.436	dihydroorotate dihydrogenase protein, putative, expressed
	LOC_Os01g61610	-1.187	-1.654	-1.352			flavonol synthase/flavanone 3-hydroxylase, putative, expressed
	LOC_Os02g21550	-2.746					flavonol synthase/flavanone 3-hydroxylase, putative, expressed
	LOC_Os05g03640			-1.53		1.45	flavonol synthase/flavanone 3-hydroxylase, putative, expressed
	LOC_Os08g37456	-2.183					flavonol synthase/flavanone 3-hydroxylase, putative, expressed
	LOC_Os02g41954		-2.149				gibberellin 2-beta-dioxygenase 7, putative, expressed
	LOC_Os01g08220	-1.12					gibberellin 3-beta-dioxygenase 2-2, putative, expressed
	LOC_Os06g07914			2.044			hydroxylase, putative, expressed
	LOC_Os03g18030	-1.053	-1.396				leucoanthocyanidin dioxygenase, putative, expressed
	LOC_Os09g07440		-1.456				retrotransposon protein, putative, unclassified, expressed
	LOC_Os02g01220	1.368					rhodanese-like domain containing protein, putative, expressed
	LOC_Os04g17660		1.297		1.669	-2.789	rhodanese-like domain containing protein, putative, expressed
	LOC_Os09g27750	-2.017			-1.567		1-aminocyclopropane-1-carboxylate oxidase 1, putative, expressed
	LOC_Os01g09700			-1.586			aminotransferase, classes I and II, domain containing protein, expressed
	LOC_Os02g53180	-1.552		-1.031			1-aminocyclopropane-1-carboxylate oxidase protein, putative, expressed
	LOC_Os03g51740	1.06					aminotransferase, classes I and II, domain containing protein, expressed
	LOC_Os09g27820				-1.04		1-aminocyclopropane-1-carboxylate oxidase protein, putative, expressed
	LOC_Os09g39720			-2.484			1-aminocyclopropane-1-carboxylate oxidase, putative, expressed
	LOC_Os11g08380		-1.22				1-aminocyclopropane-1-carboxylate oxidase, putative, expressed
Brassinosteroid
Induced-regulated-responsive-activated	LOC_Os06g46950			1.024			EF hand family protein, putative, expressed
	LOC_Os02g45710	1.112					zinc finger, C3HC4 type domain containing protein, expressed
Signal transduction	LOC_Os01g19740	-2.89					calvin cycle protein CP12, putative, expressed
	LOC_Os03g19380	-1.566					calvin cycle protein CP12, putative, expressed
	LOC_Os11g07950			-1.666			expressed protein
	LOC_Os06g04250	-1.335					phosphate-induced protein 1 conserved region domain containing protein, expressed
Synthesis-degradation	LOC_Os06g48620	-1.005					4-amino-4-deoxychorismate synthase, putative, expressed
	LOC_Os05g08450	-2.207		-1.235	-1.623		expressed protein
	LOC_Os02g37490			3.817			glycine-rich cell wall structural protein precursor, putative, expressed
	LOC_Os10g14870	-7.377					heavy metal-associated domain containing protein, expressed
	LOC_Os03g14180	-5.128					hsp20/alpha crystallin family protein, putative, expressed
	LOC_Os08g42040	-1.245					LTPL80 - Protease inhibitor/seed storage/LTP family protein precursor, expressed
	LOC_Os04g39900			1.27	1.127		Os4bglu13 - beta-glucosidase homologue, similar to Os4Bglu12 exoglucanase/b-glucosidase, expressed
	LOC_Os05g30300			1.221			Os5bglu21 - beta-glucosidase homologue, similar to G. max isohydroxyurate hydrolase, expressed
	LOC_Os06g21570	1.136	1.144				Os6bglu24 - beta-glucosidase homologue, similar to G. max isohydroxyurate hydrolase, expressed
	LOC_Os02g40784	-2.733					WAX2, putative, expressed
	LOC_Os02g56920	-2.6					WAX2, putative, expressed
	LOC_Os01g43760			-1.189			cytochrome P450 72A1, putative, expressed
	LOC_Os01g43774	1.155					cytochrome P450 72A1, putative, expressed
	LOC_Os08g20130			1.189			flavonol sulfotransferase, putative, expressed
	LOC_Os12g17160	1.033		1.202			flavonol sulfotransferase, putative, expressed
	LOC_Os10g11270		-2.085	-1.534			sulfotransferase domain containing protein, expressed
	LOC_Os11g26390	-1.725					sulfotransferase domain containing protein, expressed
	LOC_Os12g04340	1.107					sulfotransferase domain containing protein, expressed
	LOC_Os05g12040	-2.104	-3.743			4.76	cytochrome P450 51, putative, expressed
	LOC_Os11g08569	-4.896					cycloartenol synthase, putative, expressed
	LOC_Os11g18366					1.445	cycloartenol synthase, putative, expressed
	LOC_Os09g28210	-1.459	-2.128				bHelix-loop-helix transcription factor, putative, expressed
	LOC_Os03g59290			1.266			C-methyltransferase, putative, expressed
	LOC_Os08g31890	1.681					expressed protein
	LOC_Os07g39940	-1.676					helix-loop-helix DNA-binding domain containing protein, expressed
	LOC_Os12g39850	-4.318					helix-loop-helix DNA-binding domain containing protein, expressed
	LOC_Os05g51390		-1.026				uncharacterized protein PA4923, putative, expressed
Abscisic acid
Synthesis-degradation	LOC_Os02g47510	1.159					9-cis-epoxycarotenoid dioxygenase 1, chloroplast precursor, putative, expressed
	LOC_Os07g18154	1.282					aldehyde oxidase 4, putative, expressed
	LOC_Os07g18120			1.407			aldehyde oxidase, putative, expressed
	LOC_Os12g06180					3.484	HVA22, putative, expressed
	LOC_Os08g28240			1.407			carotenoid cleavage dioxygenase, putative, expressed
	LOC_Os09g15240	2.396	1.009				carotenoid cleavage dioxygenase, putative, expressed
	LOC_Os08g36860		-1.342			1.771	cytochrome P450, putative, expressed
Induced-regulated-responsive-activated	LOC_Os04g44510		-1.016				GEM, putative, expressed
	LOC_Os10g34730	-2.047					GEM, putative, expressed
	LOC_Os01g62760		-1.007				protein phosphatase 2C, putative, expressed
	LOC_Os09g15670		-1.291				protein phosphatase 2C, putative, expressed
Signal transduction	LOC_Os01g51610			1.536	1.709		B3 DNA binding domain containing protein, expressed
Cytokinin
Signal transduction	LOC_Os03g18910					2.822	COBRA-like protein 7 precursor, putative, expressed
	LOC_Os05g09410	-1.416					histidine-containing phosphotransfer protein 4, putative, expressed
	LOC_Os10g35200				-1.009		katanin p80 WD40 repeat-containing subunit B1 homolog 1, putative, expressed
Synthesis-degradation	LOC_Os01g09260	1.342					cytokinin dehydrogenase precursor, putative, expressed
	LOC_Os01g10110					3.057	cytokinin dehydrogenase precursor, putative, expressed
	LOC_Os01g71310					1.286	cytokinin dehydrogenase precursor, putative, expressed
	LOC_Os02g12780	-4.919					cytokinin dehydrogenase precursor, putative, expressed
	LOC_Os04g25370			1.262			cytokinin-O-glucosyltransferase 2, putative, expressed
	LOC_Os05g24660					8.12	IPP transferase, putative, expressed
	LOC_Os05g31550	1.268		2.252			disease resistance protein RGA4, putative, expressed
	LOC_Os07g30760	2.54	2.295				UDP-glucoronosyl and UDP-glucosyl transferase domain containing protein, expressed
	LOC_Os08g35860	-1.099					cytokinin dehydrogenase precursor, putative, expressed
	LOC_Os10g11100	4.617	3.589	5.365	5.695		retrotransposon protein, putative, unclassified, expressed
Gibberelin
Induced-regulated-responsive-activated	LOC_Os03g16350	-1.016					DNA binding protein, putative, expressed
	LOC_Os10g25230			1.285			ZIM domain containing protein, putative, expressed
Signal transduction	LOC_Os03g55290	-1.674					GASR3 - Gibberellin-regulated GASA/GAST/Snakin family protein precursor, expressed
Synthesis-degradation	LOC_Os02g09810	-1.286					amino acid transporter, putative, expressed
	LOC_Os02g36210					3.247	ent-kaurene synthase, chloroplast precursor, putative, expressed
	LOC_Os06g37300					1.929	cytochrome P450, putative, expressed
	LOC_Os02g36140					4.206	terpene synthase, putative, expressed
	LOC_Os02g36210					3.247	ent-kaurene synthase, chloroplast precursor, putative, expressed
	LOC_Os02g36220	2.732					terpene synthase, putative, expressed
	LOC_Os04g52230	-1.007					ent-kaurene synthase, chloroplast precursor, putative, expressed
	LOC_Os06g02019	-1.344			1.026		cytochrome P450, putative, expressed
	LOC_Os01g66100			-1.093			gibberellin 20 oxidase 2, putative, expressed
	LOC_Os02g41954		-2.149				gibberellin 2-beta-dioxygenase 7, putative, expressed
	LOC_Os01g08220	-1.12					gibberellin 3-beta-dioxygenase 2-2, putative, expressed
Jasmonic acid
Induced-regulated-responsive-activated	LOC_Os02g20360	1.997				1.995	tyrosine aminotransferase, putative, expressed
Synthesis-degradation	LOC_Os10g42130					2.425	no apical meristem protein, putative, expressed
	LOC_Os03g12500					4.077	cytochrome P450, putative, expressed
	LOC_Os02g48770				-1.874		SAM dependent carboxyl methyltransferase, putative, expressed
	LOC_Os11g15300	2.511					SAM dependent carboxyl methyltransferase, putative, expressed
	LOC_Os02g10120			1.351		-2.15	lipoxygenase, putative, expressed
	LOC_Os03g52860			2.483			lipoxygenase, putative, expressed
	LOC_Os08g39850	1.331	1.202				lipoxygenase, chloroplast precursor, putative, expressed
	LOC_Os11g36719	1.153					lipoxygenase, putative, expressed
	LOC_Os12g37260			-1.013			lipoxygenase 2.1, chloroplast precursor, putative, expressed
Salicylic acid
Synthesis-degradation	LOC_Os02g48770				-1.874		SAM dependent carboxyl methyltransferase, putative, expressed
	LOC_Os06g08570					-2.062	PPR repeat domain containing protein, putative, expressed
	LOC_Os10g10170	-1.128					PPR repeat domain containing protein, putative, expressed
	LOC_Os11g15300	2.511					SAM dependent carboxyl methyltransferase, putative, expressed

## Sheet: Dataset S9
Dataset S9 Differentially expressed genes related to transcription factors in osacbp6
Description	Gene ID	5-day-old roots	7-day-old roots	5-day-old shoots	7-day-old shoots	21-day-old leaves	Annotation
ABA-INSENSITIVE3/VIVIPAROUSl-related B3-domain-containing transcription factor family (ABI3/VP1)	LOC_Os01g51610			1.536	1.709		B3 DNA binding domain containing protein, expressed
	LOC_Os05g08450	-2.207		-1.235	-1.623		expressed protein	Log2 fold change
	LOC_Os06g48620	-1.005					4-amino-4-deoxychorismate synthase, putative, expressed
	LOC_Os09g25320	-1.241					ubiquitin family protein, putative, expressed
	LOC_Os10g39190			1.49	1.812		B3 DNA binding domain containing protein, expressed
APETALA2/ethylene-responsive element binding protein family (AP2/EREBP)	LOC_Os01g21120		1.126				AP2 domain containing protein, expressed
	LOC_Os01g49830	1.126					B3 DNA binding domain containing protein, expressed
	LOC_Os01g64790	-1.335					AP2 domain containing protein, expressed
	LOC_Os02g26600	-1.902					ATP binding, related, putative, expressed
	LOC_Os02g43820	-5.118					AP2 domain containing protein, expressed
	LOC_Os02g45420		-2.944		-2.8		AP2 domain containing protein, expressed
	LOC_Os03g07940	-6.741					AP2 domain containing protein, expressed
	LOC_Os03g25270				1.065		pyrrolidone-carboxylate peptidase, putative, expressed
	LOC_Os04g32620					1.501	ethylene-responsive transcription factor ERF114, putative, expressed
	LOC_Os04g48350	1.778					dehydration-responsive element-binding protein, putative, expressed
	LOC_Os05g35360	-1.793					beta-galactosidase 7 precursor, putative, expressed
	LOC_Os06g03670	1.43			-1.891		dehydration-responsive element-binding protein, putative, expressed
	LOC_Os06g07030		-1.402				AP2 domain containing protein, expressed
	LOC_Os06g08340	-1.326					AP2 domain containing protein, expressed
	LOC_Os07g03250	-1.572					AP2-like ethylene-responsive transcription factor PLETHORA 2, putative, expressed
	LOC_Os07g38750	1.317	1.091				AP2 domain containing protein, expressed
	LOC_Os07g47790		1.269				AP2 domain containing protein, expressed
	LOC_Os08g36920			1.479	-2.24		AP2 domain containing protein, expressed
	LOC_Os09g11460					-1.208	AP2 domain containing protein, expressed
	LOC_Os09g11480	-1.287					AP2 domain containing protein, expressed
	LOC_Os09g28440	2.231		2.302			AP2 domain containing protein, expressed
	LOC_Os09g35010	2.393		1.709			dehydration-responsive element-binding protein, putative, expressed
	LOC_Os09g35020	4.208		1.858			AP2 domain containing protein, expressed
	LOC_Os09g35030	2.305					dehydration-responsive element-binding protein, putative, expressed
	LOC_Os11g06770		-1.664				ethylene-responsive transcription factor ERF110, putative, expressed
	LOC_Os11g09020	-2.155					amino acid transporter, putative, expressed
	LOC_Os12g07030	-1.956	-1.341				expressed protein
	LOC_Os12g39330	2.159					AP2 domain containing protein, expressed
	LOC_Os12g41060	-2.324		-1.898			AP2 domain containing protein, expressed
Auxin/indole acetic acid family (AUX/IAA)	LOC_Os02g57250					-1.371	OsIAA10 - Auxin-responsive Aux/IAA gene family member, expressed
	LOC_Os03g58350	-1.214					OsIAA14 - Auxin-responsive Aux/IAA gene family member, expressed
	LOC_Os05g44810	-1.384					OsIAA18 - Auxin-responsive Aux/IAA gene family member, expressed
	LOC_Os07g17330					2.292	B12D protein, putative, expressed
	LOC_Os08g01780	-1.168					OsIAA25 - Auxin-responsive Aux/IAA gene family member, expressed
basic helix-loop-helix family (bHLH)	LOC_Os01g04620	-1.504					transposon protein, putative, unclassified, expressed
	LOC_Os01g35330	4.901	4.785	11.375	8.238	3.168	circumsporozoite protein precursor, putative, expressed
	LOC_Os01g38610			-1.208			helix-loop-helix DNA-binding domain containing protein, expressed
	LOC_Os01g51140	-1.041					helix-loop-helix DNA-binding domain containing protein, expressed
	LOC_Os01g70310	-2.131					inducer of CBF expression 2, putative, expressed
	LOC_Os01g72370	1.274		-1.231		8.243	helix-loop-helix DNA-binding domain containing protein, expressed
	LOC_Os02g12780	-4.919					cytokinin dehydrogenase precursor, putative, expressed
	LOC_Os02g49480					2.318	helix-loop-helix DNA-binding domain containing protein, expressed
	LOC_Os02g56140	-1.274					helix-loop-helix DNA-binding domain containing protein, expressed
	LOC_Os03g13390	1.597			-1.627		oxidoreductase, aldo/keto reductase family protein, putative, expressed
	LOC_Os03g18779	7.21	8.275	10.889			expressed protein
	LOC_Os03g26210					3.375	helix-loop-helix DNA-binding domain containing protein, expressed
	LOC_Os03g43100	5.034	7.323	8.057	8.171		expressed protein
	LOC_Os04g08550	1.895					oxidoreductase, aldo/keto reductase family protein, putative, expressed
	LOC_Os04g23550				-2.743		basic helix-loop-helix family protein, putative, expressed
	LOC_Os04g27190				1.088		terpene synthase, putative, expressed
	LOC_Os04g27790			-2.707			terpene synthase, putative, expressed
	LOC_Os04g37480	-1.691					oxidoreductase, aldo/keto reductase family protein, putative, expressed
	LOC_Os04g37490		-1.005				oxidoreductase, aldo/keto reductase family protein, putative, expressed
	LOC_Os04g47080			1.659			anthocyanin regulatory Lc protein, putative, expressed
	LOC_Os04g47360	1.442					OsPOP9 - Putative Prolyl Oligopeptidase homologue, expressed
	LOC_Os04g52770	-1.729					helix-loop-helix DNA-binding domain containing protein, expressed
	LOC_Os05g38230	-2.507					oxidoreductase, aldo/keto reductase family protein, putative, expressed
	LOC_Os06g06900				1.116		helix-loop-helix DNA-binding domain containing protein, expressed
	LOC_Os06g08500		-1.857				BHLH transcription factor, putative, expressed
	LOC_Os06g33450	-5.361					helix-loop-helix DNA-binding domain containing protein, expressed
	LOC_Os06g35165			2.383	2.405		expressed protein
	LOC_Os06g37410					2.316	helix-loop-helix DNA-binding domain containing protein, expressed
	LOC_Os06g40640	-1.638					fructose-bisphospate aldolase isozyme, putative, expressed
	LOC_Os07g06834		4.035				expressed protein
	LOC_Os07g11790	7.223					terpene synthase, putative, expressed
	LOC_Os07g39940	-1.676					helix-loop-helix DNA-binding domain containing protein, expressed
	LOC_Os08g01700	-2.458					basic helix-loop-helix family protein, putative, expressed
	LOC_Os08g35860	-1.099					cytokinin dehydrogenase precursor, putative, expressed
	LOC_Os08g42470	-1.785	1.341				BEE 1, putative, expressed
	LOC_Os09g28210	-1.459	-2.128				bHelix-loop-helix transcription factor, putative, expressed
	LOC_Os09g33580	-1.341					BEE 1, putative, expressed
	LOC_Os10g18090		4.465				expressed protein
	LOC_Os10g23050	-1.476					helix-loop-helix DNA-binding protein, putative, expressed
	LOC_Os11g32100	-1.165					inducer of CBF expression 1, putative, expressed
	LOC_Os12g26290	1.156	1.116			5.347	alpha-DOX2, putative, expressed
	LOC_Os12g39850	-4.318					helix-loop-helix DNA-binding domain containing protein, expressed
	LOC_Os12g43620	-1.258					helix-loop-helix DNA-binding domain containing protein, expressed
Basic leucine zipper transcription factor family (bZIP)	LOC_Os01g03100					2.865	protein binding protein, putative, expressed
	LOC_Os01g58760	-1.027					bZIP transcription factor domain containing protein, expressed
	LOC_Os02g43770		-1.24				DUF630/DUF632 domains containing protein, putative, expressed
	LOC_Os03g47810	1.388					nodulin family protein, putative, expressed
	LOC_Os03g51610		-1.17				Inositol 1, 3, 4-trisphosphate 5/6-kinase, putative, expressed
	LOC_Os04g11970			-1.08	1.289		O-methyltransferase, putative, expressed
	LOC_Os06g13280	-5.283					O-methyltransferase, putative, expressed
	LOC_Os06g15480	-1.964					transcription factor, putative, expressed
	LOC_Os06g41100					2.897	transcription factor, putative, expressed
	LOC_Os07g23120			1.114			expressed protein
	LOC_Os08g19420	-1.767	-2.409				O-methyltransferase, putative, expressed
	LOC_Os11g19840			1.036			O-methyltransferase, putative, expressed
	LOC_Os11g20090			1.547			O-methyltransferase, putative, expressed
	LOC_Os11g20160				1.157		O-methyltransferase, putative, expressed
WRKY domain transcription factor family	LOC_Os01g09100	-1.283					WRKY10, expressed
	LOC_Os01g40430					5.913	WRKY27, expressed
	LOC_Os01g43650					3.677	WRKY11, expressed
	LOC_Os01g51690	-2.529					WRKY26, expressed
	LOC_Os01g53040					2.053	WRKY14, expressed
	LOC_Os01g53260					4.138	WRKY23, expressed
	LOC_Os01g60640	1.596					WRKY21, expressed
	LOC_Os02g55610	1.465					serine-rich protein, putative, expressed
	LOC_Os03g18910					2.822	COBRA-like protein 7 precursor, putative, expressed
	LOC_Os03g21710		1.654	2.129			WRKY79, expressed
	LOC_Os04g46060	-1.271					WRKY36, expressed
	LOC_Os05g40060	1.048					WRKY48, expressed
	LOC_Os05g40070	1.931	2.82				WRKY84, expressed
	LOC_Os05g40080	2.991	2.942				WRKY54, expressed
	LOC_Os05g48570	-1.744	-1.943				expressed protein
	LOC_Os05g49100					3.29	WRKY49, expressed
	LOC_Os05g49620	1.233		1.229			WRKY19, expressed
	LOC_Os05g50610		-1.557				WRKY8, expressed
	LOC_Os08g38990					-1.666	WRKY30, expressed
	LOC_Os09g25060	1.903		1.507			WRKY76, expressed
	LOC_Os09g25070	1.761	1.804				WRKY62, expressed
	LOC_Os10g17660	-2.799	-1.776				profilin domain containing protein, expressed
	LOC_Os11g29870					2.169	WRKY72, expressed
MYB domain transcription factor family	LOC_Os01g03720	-1.256					MYB family transcription factor, putative, expressed
	LOC_Os01g19330	2.155					MYB family transcription factor, putative, expressed
	LOC_Os01g24700			1.318			expressed protein
	LOC_Os02g02370			-4.471			myb-like DNA-binding domain containing protein, putative, expressed
	LOC_Os02g07170					3.817	MYB family transcription factor, putative, expressed
	LOC_Os02g46980	-2.983					pentatricopeptide, putative, expressed
	LOC_Os03g19120			-1.861			MYB family transcription factor, putative, expressed
	LOC_Os03g20900	-1.604					Myb transcription factor, putative, expressed
	LOC_Os04g42950		-1.108				MYB family transcription factor, putative, expressed
	LOC_Os04g43680					1.768	MYB family transcription factor, putative, expressed
	LOC_Os05g03550					-1.443	MYB family transcription factor, putative, expressed
	LOC_Os06g07300		-1.438				jacalin-like lectin domain containing protein, expressed
	LOC_Os06g12180	1.157					jacalin-like lectin domain containing protein, expressed
	LOC_Os08g03420		1.607				kelch repeat protein, putative, expressed
	LOC_Os09g23620	1.8					MYB family transcription factor, putative, expressed
	LOC_Os09g24800	-1.074					MYB family transcription factor, putative, expressed
	LOC_Os10g18760		-1.573				dirigent, putative, expressed
	LOC_Os10g18820	-4.409		-2.465			dirigent, putative, expressed
	LOC_Os10g18870	-3.5	-2.538				dirigent, putative, expressed
	LOC_Os10g31120	4.976					transposon protein, putative, Pong sub-class, expressed
	LOC_Os11g17954	3.791	5.571	5.93	5.544		transposon protein, putative, Pong sub-class, expressed
	LOC_Os12g07640					3.129	MYB family transcription factor, putative, expressed
	LOC_Os12g09700			1.525			Jacalin-like lectin domain containing protein, putative, expressed
	LOC_Os12g12600		-1.41				dirigent, putative, expressed
	LOC_Os12g12720	1.017		-3.444			jasmonate-induced protein, putative, expressed
	LOC_Os12g37690	-1.941					MYB family transcription factor, putative, expressed
	LOC_Os02g46030	-1.486					MYB family transcription factor, putative, expressed
	LOC_Os05g10690					1.248	Myb transcription factor, putative, expressed
	LOC_Os05g37050	-1.36					MYB family transcription factor, putative, expressed
	LOC_Os05g37060		-2.227				MYB family transcription factor, putative, expressed
	LOC_Os06g51260		-1.027				MYB family transcription factor, putative, expressed
	LOC_Os09g30418	1.269	1.101	1.162			heat shock protein, putative, expressed
NAC domain transcription factor family	LOC_Os01g23710					-2.33	no apical meristem protein, putative, expressed
	LOC_Os02g36880					2.559	No apical meristem protein, putative, expressed
	LOC_Os03g21060	-1.187					No apical meristem protein, putative, expressed
	LOC_Os03g42630	-1.103					No apical meristem protein, putative, expressed
	LOC_Os10g42130					2.425	no apical meristem protein, putative, expressed
	LOC_Os11g05614	1.616					no apical meristem protein, putative, expressed
C2C2(Zn) Constans-like zinc finger family (CO-like)	LOC_Os01g15990			1.563			expressed protein
	LOC_Os02g39710	-1.24					CCT/B-box zinc finger protein, putative, expressed
	LOC_Os03g08310			1.677	-1.794		ZIM domain containing protein, putative, expressed
	LOC_Os03g08320					3.212	ZIM domain containing protein, putative, expressed
	LOC_Os06g15330	-2.136		-1.398			CCT/B-box zinc finger protein, putative, expressed
	LOC_Os09g33550					1.599	CCT/B-box zinc finger protein, putative, expressed
	LOC_Os10g25230			1.285			ZIM domain containing protein, putative, expressed
	LOC_Os10g25290					2.355	ZIM domain containing protein, putative, expressed
	LOC_Os02g15350	-4.345					dof zinc finger domain containing protein, putative, expressed
	LOC_Os10g26620			-1.427			dof zinc finger domain containing protein, putative, expressed
	LOC_Os03g11600	-1.787					YABBY domain containing protein, putative, expressed
	LOC_Os03g44710	-1.851					YABBY domain containing protein, putative, expressed
	LOC_Os12g42610	-3.112					YABBY domain containing protein, putative, expressed
C2H2 zinc finger family	LOC_Os01g04120	-1.041					ZOS1-03 - C2H2 zinc finger protein, expressed
	LOC_Os01g49470				-1.604		E3 ubiquitin ligase, putative, expressed
	LOC_Os01g62130					4.526	ZOS1-14 - C2H2 zinc finger protein, expressed
	LOC_Os02g05610	-2.349					ZOS2-03 - C2H2 zinc finger protein, expressed
	LOC_Os03g41390	1.108					ZOS3-15 - C2H2 zinc finger protein, expressed
	LOC_Os05g02390			-1.329			ZOS5-02 - C2H2 zinc finger protein, expressed
	LOC_Os05g37190	-1.444					ZOS5-08 - C2H2 zinc finger protein, expressed
	LOC_Os05g47780					1.801	E3 ubiquitin ligase, putative, expressed
	LOC_Os07g06560		-1.412				zinc finger, C3HC4 type domain containing protein, expressed
	LOC_Os07g38570		-1.667				expressed protein
	LOC_Os09g21710	1.153					AN1-like zinc finger domain containing protein, expressed
	LOC_Os09g27320			-1.405	-1.445		ZOS9-13 - C2H2 zinc finger protein, expressed
C3H zinc finger family	LOC_Os04g02730	1.095	1.217	1.068	1.158		tRNA-dihydrouridine synthase 3-like, putative, expressed
	LOC_Os10g29390	3.932	5.978	2.997	3.309		expressed protein
CCAAT box binding factor family, HAP3	LOC_Os08g35860	-1.099					cytokinin dehydrogenase precursor, putative, expressed
	LOC_Os01g39850	-1.455					histone-like transcription factor and archaeal histone, putative, expressed
	LOC_Os08g41890	1.025					microtubule associated protein, putative, expressed
G2-like transcription factor family (GARP)	LOC_Os01g13740	-2.159				-1.204	myb-like DNA-binding domain containing protein, expressed
	LOC_Os02g07170					3.817	MYB family transcription factor, putative, expressed
	LOC_Os03g20900	-1.604					Myb transcription factor, putative, expressed
	LOC_Os06g24070	-2.435				-2.233	myb-like DNA-binding domain containing protein, expressed
	LOC_Os06g45890					3.553	MYB family transcription factor, putative, expressed
	LOC_Os08g33050	-1.475					MYB family transcription factor, putative, expressed
heat-shock transcription factor family (HSF)	LOC_Os01g43590	-1.235					HSF-type DNA-binding domain containing protein, expressed
	LOC_Os02g13800	-1.52	-1.224				HSF-type DNA-binding domain containing protein, expressed
	LOC_Os02g32590	1.658					HSF-type DNA-binding domain containing protein, expressed
	LOC_Os03g62780	-1.321					S1 RNA binding domain containing protein, expressed
homeobox transcription factor family	LOC_Os01g19694			1.049			Homeobox domain containing protein, expressed
	LOC_Os01g65260				1.263		amidophosphoribosyltransferase, chloroplast precursor, putative, expressed
	LOC_Os02g13310	-1.363					homeobox domain containing protein, expressed
	LOC_Os03g03260			-1.437			homeobox domain containing protein, expressed
	LOC_Os04g02754	1.195	1.458				amidase family protein, putative, expressed
	LOC_Os04g45810	-2.433	-2.523				homeobox associated leucine zipper, putative, expressed
	LOC_Os04g53540	-2.232					homeobox and START domains containing protein, putative, expressed
	LOC_Os06g10600	-2.55					homeobox and START domains containing protein, putative, expressed
	LOC_Os07g31884	-1.446				1.174	MATE efflux family protein, putative, expressed
	LOC_Os07g48560	-1.401					homeobox domain containing protein, expressed
	LOC_Os08g04190	-1.755					homeobox and START domains containing protein, putative, expressed
	LOC_Os08g08820	-1.923	1.033				homeobox and START domains containing protein, putative, expressed
	LOC_Os08g14400	-2.244					homeobox domain containing protein, expressed
	LOC_Os09g15480	-2.763					Ser/Thr-rich protein T10 in DGCR region, putative, expressed
	LOC_Os09g35760	-1.498					homeobox and START domains containing protein, putative, expressed
	LOC_Os10g42490	-2.017					homeobox and START domains containing protein, putative, expressed
lateral organ boundaries gene family (AS2)	LOC_Os01g03890	1.563					DUF260 domain containing protein, putative, expressed
	LOC_Os01g32770	1.375					DUF260 domain containing protein, putative, expressed
	LOC_Os01g66590	-2.256					DUF260 domain containing protein, putative, expressed
	LOC_Os03g41600	1.075					DUF260 domain containing protein, putative, expressed
	LOC_Os05g34450	-3.736					DUF260 domain containing protein, putative, expressed
MADS box transcription factor family	LOC_Os02g52340	-1.381					OsMADS22 - MADS-box family gene with MIKCc type-box, expressed
	LOC_Os03g11614	-4.712					OsMADS1 - MADS-box family gene with MIKCc type-box, expressed
	LOC_Os04g31790				2.679		expressed protein
	LOC_Os05g11414	-3.008					OsMADS58 - MADS-box family gene with MIKCc type-box, expressed
	LOC_Os10g39130			-1.39			OsMADS56 - MADS-box family gene with MIKCc type-box, expressed
SET-domain transcriptional regulator family	LOC_Os02g29000	-2.256					Cupin domain containing protein, expressed
	LOC_Os08g08990	-1.069					Cupin domain containing protein, expressed
	LOC_Os08g09080	-1.987					Cupin domain containing protein, expressed
	LOC_Os12g05840	-1.594	-1.875				Cupin domain containing protein, expressed
	LOC_Os12g05860	-1.272	-1.996				Cupin domain containing protein, expressed
	LOC_Os12g05870	-1.162	-1.847				Cupin domain containing protein, expressed
squamosa promoter binding protein family (SBP)	LOC_Os01g65110				-1.561	7.83	POT family protein, expressed
	LOC_Os02g43840	-1.849					ethylene-responsive element-binding protein, putative, expressed
	LOC_Os03g50490		-1.2				glutamine synthetase, catalytic domain containing protein, expressed
	LOC_Os04g41340	-1.337					4-nitrophenylphosphatase, putative, expressed
	LOC_Os04g56170	-3.896					OsSPL8 - SBP-box gene family member, expressed
	LOC_Os05g05600					-1.246	ATA15 protein, putative, expressed
TCP transcription factor family	LOC_Os02g42380	-1.138					TCP family transcription factor, putative, expressed
	LOC_Os05g43760	-2.46					TCP family transcription factor, putative, expressed
	LOC_Os07g05720	-1.198					TCP family transcription factor, putative, expressed
	LOC_Os09g34950	-3.384	-3.579				TCP family transcription factor, putative, expressed
	LOC_Os11g07460	-1.45					TCP family transcription factor, putative, expressed
triple-helix transcription factor family (Trihelix)	LOC_Os03g04530				-1.492		cytochrome P450, putative, expressed
	LOC_Os03g04680	-1.45					cytochrome P450, putative, expressed
	LOC_Os08g27010	-1.131					APE1, putative, expressed
zf-HD	LOC_Os09g24820	-1.128					ZF-HD protein dimerisation region containing protein, expressed
	LOC_Os09g24820		1.154				ZF-HD protein dimerisation region containing protein, expressed
	LOC_Os11g13930	-3.646					ZF-HD protein dimerisation region containing protein, expressed
AtSR transcription factor family	LOC_Os02g10780			-1.45			SPX domain containing protein, putative, expressed
	LOC_Os02g15750	-1.862					expressed protein
	LOC_Os02g43470					5.698	glutamate dehydrogenase protein, putative, expressed
	LOC_Os03g29250			-1.522			SPX domain-containing protein, putative, expressed
	LOC_Os03g59300	-1.124					expressed protein
	LOC_Os05g31760					1.368	annexin, putative, expressed
	LOC_Os09g35890	-1.546					kinesin motor domain containing protein, expressed
	LOC_Os10g18370	-2.088					transcriptional regulator, putative, expressed
	LOC_Os10g28600					-1.43	PPR repeat domain containing protein, putative, expressed
	LOC_Os12g40279					-2.673	protein kinase domain containing protein, expressed

## Sheet: Dataset S10
Dataset S10 Sequences of primers used in quantitative real time (RT)-PCR
Name	Nucleotide sequence from 5' to 3'	Target
ACTIN1F	5'-ACAGGTATTGTGTTGGACTCTGG-3'	ACTIN1 (LOC_Os03g50885)
ACTIN1R	5'-AGTAACCACGCTCCGTCAGG-3'
UBIQUITINF	5'-AACCAGCTGAGGCCCAAGA-3'	UBIQUITIN1(LOC_Os03g13170)
UBIQUITINR	5'-ACGATTGATTTAACCAGTCCATGA-3'
Os01g18950F	5'-ATGGCAAGTGCAACAACGTC-3'	LOC_Os01g18950
Os01g18950R	5'-GATCCATCACAGCCCCTGAC-3'
Os11g02100F	5'-TGACTGCTTTGTCAATGAAAGGT-3'	LOC_Os11g02100
Os11g02100R	5'-AGAGAGTTGTTGTTCGGGGC-3'
Os08g20730F	5'-CAAGCCGTTATTCATCGGCG-3'	LOC_Os08g20730
Os08g20730R	5'-GTTCTCGAGCTCGGCTTTGA-3'
Os04g59190F	5'-ACGCAGTTCGTTACGTCCA-3'	LOC_Os04g59190
Os04g59190R	5'-GTGCTCCGCTGTTGGTCTTG-3'
Os09g29490F	5'-AGAACCCCAGGAAGGGAGAG-3'	LOC_Os09g29490
Os09g29490R	5'-AGAAGTCCACCAGGACCACC-3'
Os01g18970F	5'-GCGTCGAGGTACATGAGCAA-3'	LOC_Os01g18970
Os01g18970R	5'-AATGTCGGCCTTGGAGTCAG-3'
Os01g73170F	5'-TGGCTTCTCGTAGAAGTGCAG-3'	LOC_Os01g73170
Os01g73170R	5'-ACAGATACAGCTACTACCGCAG-3'
Os03g13180F	5'-ATCTGGACCTCCTGAGACGG-3'	LOC_Os03g13180
Os03g13180F	5'-TGATGTTGTAGAGCCGGTCG-3'
Os02g34810F	5'-CGCTGCGAAATACTCCTACG-3'	LOC_Os02g34810
Os02g34810R	5'-CTCCGAATCCCTCGTACTCC-3'
Os03g17690F	5'-TAGTGACAAAGCCCTGCTGA-3'	LOC_Os03g17690
Os03g17690R	5'-GTGGGCCTCCTTGTAGTCTT-3'
Os04g14680F	5'-CGAATGCGGGCATCAAGATT-3'	LOC_Os04g14680
Os04g14680R	5'-ACTTCAACGGCAACAACTCC-3'
Os04g35520F	5'-GATGGCATGATTCCGGTACG-3'	LOC_Os04g35520
Os04g35520R	5'-CCAGCATTGGCTCCATGTTT-3'
Os07g49400F	5'-CTTCGGCACCATGAAGAACC-3'	LOC_Os07g49400
Os07g49400R	5'-CAGCAAGCTGGTAGAAGTCG-3'
Os08g43560F	5'-GGCGTCTTCCTGATGCTAAG-3'	LOC_Os08g43560
Os08g43560R	5'-ACCTTTCAGGATGTGCCCTT-3'
Os12g07820F	5'-GATCTAGACCAGAGCGCAGT-3'	LOC_Os12g07820
Os12g07820R	5'-CGGCGTTCTTTGATGTCCTT-3'
Os12g07830F	5'-TTCACCTGCTGAACACTTGC-3'	LOC_Os12g07830
Os12g07830R	5'-CATCCACTACGCTCTGGTCT-3'
Os02g47790F	5'-GTTCAGATGCGAGGAACGTC-3'	LOC_Os02g47790
Os02g47790R	5'-TTTCCACCGGGACATGATCT-3'
Os02g47800F	5'-CGCTCGTCTTCCAGGATTTC-3'	LOC_Os02g47800
Os02g47800R	5'-TTCTCCAGTGGCTGTAAGCA-3'
Os08g05570F	5'-CAGCTTGTGGCTGGAATCTC-3'	LOC_Os08g05570
Os08g05570R	5'-ACTGCAGATGACACCCTACC-3'
Os08g44340F	5'-TCATAAAGGGAACCGTGGCT-3'	LOC_Os08g44340
Os08g44340R	5'-CCACCGACACCGACAATAAC-3'
Os09g39380F	5'-TCCTGTTCGGAGACAGTGAC-3'	LOC_Os09g39380
Os09g39380R	5'-TGGAGGCCTTCCTTCTTGAG-3'
Os02g02400F	5'-GGTTCGCCGTCAAGTTCTAC-3'	LOC_Os02g02400
Os02g02400R	5'-CCAGTACTCCTGGACATGGG-3'
Os03g03910F	5'-GAAGGTGGTGATTGCCAAGG-3'	LOC_Os03g03910
Os03g03910R	5'-CCAGATGCTCCTGATCTCGT-3'
Os06g51150F	5'-CGTGTTCTAACAGGCTGTCG-3'	LOC_Os06g51150
Os06g51150R	5'-CACTGCGACCAGTAGGAGAT-3'
OsDOXF	5'-CATCAAGGAGGCTCGAAGCA-3'	LOC_Os12g26290
OsDOXR	5'-TGACCCATTGCATCCCCTTC-3'
OsEG1F	5'-AACGTACACGACCCGATCAC-3'	LOC_Os01g67430
OsEG1R	5'-CCGACCTTGAAGAAGTCGAG-3'
OsAOCF	5'-CGTGTACGAGATCAACGAGC-3'	LOC_Os03g32314
OsAOCR	5'-TGTTGGTGAAGGGGACGAGA-3'
OsOPR3F	5'-TTGGGTTGGAAGCAGTGGAG-3'	LOC_Os08g35740
OsOPR3R	5'-GGATCGGGCGTGTAGAATGT-3'
OsMYC2F	5'-TCCATTCCACCCCATACCCA-3'	LOC_Os10g42430
OsMYC2R	5'-GTTGTCGTCCGTCCAAAGGT-3'
OsPLDα4F	5'-CCGGACATCACCCAAGAGAT-3'	LOC_Os06g40170
OsPLDα4R	5'-CTGGTTGATGTTGGCCGATC-3'
OsAOS2F	5'-ACAACAACTCGGAGCAAAGC-3'	LOC_Os03g12500
OsAOS2R	5'-TGGCGCCTAGCTAACTCTCT-3'
